# Supplementary material for: Retromer Binding to FAM21 and the WASH Complex Is Perturbed by the Parkinson Disease-Linked VPS35(D620N) Mutation
Source: Curr Biol. 2014 Jul 21;24(14):1670–6. doi: 10.1016/j.cub.2014.06.024 (PMC4110399; doi:10.1016/j.cub.2014.06.024)
Supplement: Table S1. SILAC Quantified Interactome GFP-VPS35 versus GFPVPS35(D620N) from Human RPE1 Cells Filtered to Include Only Top Heights, the Cutoff for Filtering Was an Enrichment of 5-fold or More and with Two or More Peptides Quantified — Human RPE1 cells expressing either GFP, GFP-VPS35, or GFPVPS35(D620N) were cultured in light DMEM (GFP), medium heavy (GFP-VPS35), or heavy SILAC medium (GFP-VPS35(D620N)), followed by lysis and precipitation with GFP Nanotrap beads. After precipitation, beads were combined, bound proteins resolved by SDS-PAGE, and subjected to detection and quantification of heavy and light peptides by LC-MS/MS. [file mmc2.xls]

## Sheet: Sheet1
Table S1	SILAC quantified interactome GFP-VPS35 vs. GFP-VPS35(D620N) from human RPE1 cells filtered to include only top heights
Human RPE1 cells expressing either GFP, GFP-VPS35 or GFP-VPS35(D620N) were cultured in light DMEM (GFP), medium heavy (GFP-VPS35) or in heavy SILAC
medium (GFP-VPS35(D620N)), followed by lysis and precipitation with GFP Nanotrap beads. After precipitation, beads were combined, bound proteins resolved by
SDS-PAGE and sub-jected to detection and quantification of heavy and light peptides by LC-MS/MS.
Proteosomal subunits a common contaminant in GFP immunoprecipitations from RPE1 cells were also removed.
Accession:		Uniprot accession number of the detected protein
Coverage:		The percentage of detected peptides of the respective protein
# PSMs:		Total number of Peptide Spectrum Matches
# Peptides:		Total number of peptides detected
# AAs:		Length of the detected protein in amino acids
MW [kDa]:		Size of the detected protein in kDa
calc. pI:		calculated isoelectric point
Score:		Combines several parameters: A high score generally indicates high protein abundance and a high confidence of the software in the detection and quantification.
Heavy/Light:		Ratio of peptides from the heavy (VPS35(D620N)) over the light (GFP) sample. Note that 100-fold is the cutoff and indicates full specificity
Heavy/light count:		Number of peptides that were quantified
Heavy/light Variability:		Variability of the quantification over the individual peptides
HeavyMedium:		Ratio of peptides from the heavy (VPS35(D620N)) over the medium (GFP-VPS35) sample. Note that 100-fold is the cutoff and indicates full specificity
Heavy/Medium count:		Number of peptides that were quantified
Heavy/Medium Variability:		Variability of the quantification over the individual peptides
Medium/Light:		Ratio of peptides from the medium (VPS35) over the light (GFP) sample. Note that 100-fold is the cutoff and indicates full specificity
Medium/light count:		Number of peptides that were quantified
Medium/light Variability:		Variability of the quantification over the individual peptides
Description:		Name of the detected protein
Accession	Coverage	# PSMs	# Peptides	# AAs	MW [kDa]	calc. pI	Score	Area	Heavy/Light	Heavy/Light Count	Heavy/Light Variability [%]	Heavy/Medium	Heavy/Medium Count	Heavy/Medium Variability [%]	Medium/Light	Medium/Light Count	Medium/Light Variability [%]	Description
Q96QK1	66.58	903	63	796	91.6489	5.49072	4200.09	24945174320	100	295	0	0.950168	320	18.0931	100	295	0	Vacuolar protein sorting-associated protein 35 OS=Homo sapiens GN=VPS35 PE=1 SV=2 - [VPS35_HUMAN]
O75436	85.93	424	39	327	38.1457	6.56592	1919.81	1.12695e+10	100	128	0	1.08402	139	20.0714	100	125	0	Vacuolar protein sorting-associated protein 26A OS=Homo sapiens GN=VPS26A PE=1 SV=2 - [VP26A_HUMAN]
Q92609	64.78	242	52	795	88.9486	6.53662	1176.02	1.49043e+09	100	115	0	1.03275	124	16.1876	100	115	0	TBC1 domain family member 5 OS=Homo sapiens GN=TBC1D5 PE=1 SV=1 - [TBCD5_HUMAN]
Q12768	47.71	140	49	1159	134.201	6.97607	651.277	5.9419e+08	12.6629	82	10921.6	0.285238	94	58.8812	100	82	0	WASH complex subunit strumpellin OS=Homo sapiens GN=KIAA0196 PE=1 SV=1 - [STRUM_HUMAN]
Q5T1M5	41.1	126	39	1219	133.547	5.19873	567.653	4.10573e+08	1	75	0	0.01	82	0	100	75	0	FK506-binding protein 15 OS=Homo sapiens GN=FKBP15 PE=1 SV=2 - [FKB15_HUMAN]
Q4G0F5	78.87	211	34	336	39.1302	7.35693	938.601	4.1403e+09	100	71	0	0.954545	75	19.2785	100	71	0	Vacuolar protein sorting-associated protein 26B OS=Homo sapiens GN=VPS26B PE=1 SV=2 - [VP26B_HUMAN]
Q2M389	42.03	84	37	1173	136.316	7.44482	433.521	3.54618e+08	1	52	0	0.01	59	0	100	52	0	WASH complex subunit 7 OS=Homo sapiens GN=KIAA1033 PE=1 SV=2 - [WAHS7_HUMAN]
Q9UBQ0	68.13	146	16	182	20.4927	6.78564	710.979	7.20071e+09	36.4671	49	289.191	0.896873	52	24.5563	100	49	0	Vacuolar protein sorting-associated protein 29 OS=Homo sapiens GN=VPS29 PE=1 SV=1 - [VPS29_HUMAN]
Q96NW4	44.48	100	31	1050	116.91	6.87354	431.118	1.20798e+08	100	46	0	0.968951	53	25.1354	100	46	0	Ankyrin repeat domain-containing protein 27 OS=Homo sapiens GN=ANKRD27 PE=1 SV=2 - [ANR27_HUMAN]
F5H0J6	59.5	206	54	1279	140.059	4.71631	1012.38	6.76522e+08	1	16	0	0.01	17	0	100	16	0	Uncharacterized protein OS=Homo sapiens GN=FAM21C PE=4 SV=1 - [F5H0J6_HUMAN]
P83111	24.13	21	12	547	60.655	8.52881	92.3817	6.09477e+07	9.12232	15	21516	0.445558	15	103.08	100	15	0	Serine beta-lactamase-like protein LACTB, mitochondrial OS=Homo sapiens GN=LACTB PE=1 SV=2 - [LACTB_HUMAN]
C4AMC7	33.48	48	17	463	49.9638	5.49072	217.98	7.56041e+08	11.4362	10	17549.2	0.275908	10	31.8505	100	10	0	Putative WAS protein family homolog 3 OS=Homo sapiens GN=WASH3P PE=2 SV=2 - [WASH3_HUMAN]
Q96C92	27.82	18	9	435	47.9316	5.13525	80.3073	4.73507e+07	23.0754	9	1057.91	0.466511	12	40.5296	100	9	0	Serologically defined colon cancer antigen 3 OS=Homo sapiens GN=SDCCAG3 PE=1 SV=3 - [SDCG3_HUMAN]
Q9ULJ7	11.55	12	11	1429	155.761	6.59521	64.5753	1.42345e+07	1	8	0	0.01	10	0	100	8	0	Ankyrin repeat domain-containing protein 50 OS=Homo sapiens GN=ANKRD50 PE=1 SV=4 - [ANR50_HUMAN]
A1L0T0	15.98	11	6	632	67.8248	8.14795	47.9148	9.03624e+06	100	6	0	1.19082	6	33.6288	100	6	0	Acetolactate synthase-like protein OS=Homo sapiens GN=ILVBL PE=1 SV=2 - [ILVBL_HUMAN]
F5GXW9	15	8	6	580	65.1553	7.25439	41.2434	7.17628e+06	1	6	0	0.01	6	0	100	6	0	Uncharacterized protein OS=Homo sapiens GN=CCDC22 PE=4 SV=1 - [F5GXW9_HUMAN]
Q13563	11.47	11	7	968	109.622	5.69385	63.6981	1.49973e+07	7.76563	5	10123	0.99139	8	23.2578	100	5	0	Polycystin-2 OS=Homo sapiens GN=PKD2 PE=1 SV=3 - [PKD2_HUMAN]
O75165	4.1	7	7	2243	254.252	6.7417	56.6965	4.8866e+06	1	5	0	0.01	6	0	100	5	0	DnaJ homolog subfamily C member 13 OS=Homo sapiens GN=DNAJC13 PE=1 SV=5 - [DJC13_HUMAN]
E7ENC6	0.51	7	6	26923	2990.89	6.75635	318.644	5.94284e+07	10	2	33935.7	0.153442	2	362476	100	2	0	Uncharacterized protein OS=Homo sapiens GN=TTN PE=4 SV=2 - [E7ENC6_HUMAN]
Q567U6	9.03	4	4	631	73.1519	8.14795	25.6457	1.91053e+06	10	2	33935.7	0.0913534	2	21665.8	100	2	0	Coiled-coil domain-containing protein 93 OS=Homo sapiens GN=CCDC93 PE=1 SV=2 - [CCD93_HUMAN]
Q8IZ07	4.24	2	2	590	67.5768	5.021	13.926	2.42011e+06	10	2	33935.7	0.0948755	2	26082.4	100	2	0	Ankyrin repeat domain-containing protein 13A OS=Homo sapiens GN=ANKRD13A PE=1 SV=3 - [AN13A_HUMAN]
Q9UBI1	26.67	3	3	195	22.1372	5.98584	10.2889	3.05276e+06	1	2	0	0.01	2	0	100	2	0	COMM domain-containing protein 3 OS=Homo sapiens GN=COMMD3 PE=1 SV=1 - [COMD3_HUMAN]
F5GZ97	35.75	8	4	193	21.0315	4.4624	35.3546	1.8869e+08	3.54727	6	573.761	0.0507718	6	1817.04	76.5744	6	41.1725	Uncharacterized protein OS=Homo sapiens GN=CCDC53 PE=4 SV=1 - [F5GZ97_HUMAN]
Q9NQA3	26.62	35	12	447	47.9606	5.66846	147.212	521799250	3.76769	2	684.293	0.0543036	2	2323.19	69.382	2	58.4295	WAS protein family homolog 6 OS=Homo sapiens GN=WASH6P PE=1 SV=3 - [WASH6_HUMAN]
Q6UWE0	1.52	2	1	723	83.541	5.93506	25.049	81505412	58.9997	2	91.8714	1.08283	2	2.63588	57.2045	2	99.2584	E3 ubiquitin-protein ligase LRSAM1 OS=Homo sapiens GN=LRSAM1 PE=1 SV=1 - [LRSM1_HUMAN]
Q96MH2	3.85	2	1	286	32.3986	6.55127	17.6494	2.03768e+08	29.3974	2	6.62519	0.870815	2	4.83515	33.7585	2	11.4879	Protein HEXIM2 OS=Homo sapiens GN=HEXIM2 PE=1 SV=1 - [HEXI2_HUMAN]
Q9P000	11.62	3	2	198	21.8054	5.88428	12.5383	3.7173e+06	2.48828	2	228.317	0.0867426	2	16892	28.6858	2	545.966	COMM domain-containing protein 9 OS=Homo sapiens GN=COMMD9 PE=1 SV=2 - [COMD9_HUMAN]
O14735	15.96	5	3	213	23.5231	8.03076	20.3035	9.16748e+06	25.788	2	746.152	1.05533	3	26.596	25.1029	2	810.198	CDP-diacylglycerol--inositol 3-phosphatidyltransferase OS=Homo sapiens GN=CDIPT PE=1 SV=1 - [CDIPT_HUMAN]
P51648	32.37	18	12	485	54.8129	7.88428	88.5855	3.47721e+07	14.4831	9	104.816	1.11782	12	12.891	18.4384	9	228.599	Fatty aldehyde dehydrogenase OS=Homo sapiens GN=ALDH3A2 PE=1 SV=1 - [AL3A2_HUMAN]
Q8N8S7	6.26	3	3	591	66.4699	6.93213	26.0702	2.9352e+06	15.6892	2	4338.82	1.3231	2	8.68557	14.0443	2	6904.34	Protein enabled homolog OS=Homo sapiens GN=ENAH PE=1 SV=2 - [ENAH_HUMAN]
P98179	19.11	3	2	157	17.16	8.90967	9.77397	4.39937e+06	17.9692	2	2546.95	2.01673	2	30.0928	13.9743	2	7055.19	Putative RNA-binding protein 3 OS=Homo sapiens GN=RBM3 PE=1 SV=1 - [RBM3_HUMAN]
P61163	9.57	3	3	376	42.5869	6.63916	19.8582	8.93267e+06	10.8325	2	22800.2	1.23087	3	15.4275	11.6165	2	16293.2	Alpha-centractin OS=Homo sapiens GN=ACTR1A PE=1 SV=1 - [ACTZ_HUMAN]
F5H6D0	5.34	6	3	731	80.6526	7.10791	24.9451	3.49764e+06	10.0073	2	33810.4	0.87956	2	3.20772	10.7865	2	23279.2	Uncharacterized protein OS=Homo sapiens GN=MOGS PE=4 SV=1 - [F5H6D0_HUMAN]
A8MW68	63.64	46	15	286	33.0458	6.94678	226.308	4.81383e+08	4.22234	18	36.1184	0.454295	19	14.292	10.4971	18	45.2026	Uncharacterized protein OS=Homo sapiens GN=CAPZA2 PE=4 SV=1 - [A8MW68_HUMAN]
B4E2G8	2.81	2	2	891	98.3226	6.37939	15.0474	2.74479e+06	14.0408	2	6911.87	1.26866	2	85.4313	9.71164	2	39389.6	Uncharacterized protein OS=Homo sapiens GN=CTNNA1 PE=2 SV=1 - [B4E2G8_HUMAN]
F5H7F6	18.18	4	2	77	8.88048	8.79248	14.7896	2.98835e+06	11.9199	2	14431.9	1.92528	2	24.7366	9.32655	2	48554.6	Uncharacterized protein OS=Homo sapiens GN=MGST1 PE=4 SV=1 - [F5H7F6_HUMAN]
Q96RE7	5.31	2	2	527	57.2218	5.74463	6.97786	3.98844e+06	0.917514	2	12.8154	0.102496	2	38470.6	8.95175	2	60245	Nucleus accumbens-associated protein 1 OS=Homo sapiens GN=NACC1 PE=1 SV=1 - [NACC1_HUMAN]
B3KQ85	6.78	2	2	339	37.8741	5.93506	9.19103	3.28997e+06	8.14346	2	100511	0.874003	2	30.4907	7.8774	2	120856	Uncharacterized protein OS=Homo sapiens GN=PMPCB PE=2 SV=1 - [B3KQ85_HUMAN]
B1AK87	64.62	48	17	260	29.2768	6.91748	220.649	4.69817e+08	3.34536	21	23.7252	0.491965	24	13.4334	6.75082	22	14.1087	Capping protein (Actin filament) muscle Z-line, beta OS=Homo sapiens GN=CAPZB PE=4 SV=1 - [B1AK87_HUMAN]
Q15392	10.47	12	6	516	60.062	8.1626	52.2597	1.34144e+07	4.96225	6	45.898	0.94429	7	21.7774	6.55285	6	20.7237	Delta(24)-sterol reductase OS=Homo sapiens GN=DHCR24 PE=1 SV=2 - [DHC24_HUMAN]
B4DJP7	42.5	6	3	120	13.2829	8.90967	44.1147	1.26405e+07	1.80967	3	3.68616	0.214054	2	26710.5	6.36319	2	6413.43	Uncharacterized protein OS=Homo sapiens GN=SNRPD3 PE=4 SV=1 - [B4DJP7_HUMAN]
P24390	14.15	6	2	212	24.526	8.6167	23.4084	5.90632e+06	3.72739	3	30.5715	0.723111	3	13.7385	6.30608	3	45.7168	ER lumen protein retaining receptor 1 OS=Homo sapiens GN=KDELR1 PE=1 SV=1 - [ERD21_HUMAN]
P52907	70.98	45	16	286	32.9023	5.69385	216.911	4.74454e+08	2.29091	20	24.3369	0.473494	22	10.9814	5.32397	20	24.3693	F-actin-capping protein subunit alpha-1 OS=Homo sapiens GN=CAPZA1 PE=1 SV=3 - [CAZA1_HUMAN]
