# Supplementary material for: Retromer Binding to FAM21 and the WASH Complex Is Perturbed by the Parkinson Disease-Linked VPS35(D620N) Mutation
Source: Curr Biol. 2014 Jul 21;24(14):1670–6. doi: 10.1016/j.cub.2014.06.024 (PMC4110399; doi:10.1016/j.cub.2014.06.024)
Supplement: Table S2. Unfiltered SILAC Quantified Interactome GFP-VPS35 versus GFP-VPS35(D620N) from Human RPE1 Cells — The same data set as in Table S1 but without the cutoff for enrichment and number of peptides detected. Human RPE1 cells expressing either GFP, GFP-VPS35, or GFPVPS35(D620N) were cultured in light DMEM (GFP), medium heavy (GFP-VPS35), or heavy SILAC medium (GFP-VPS35(D620N)), followed by lysis and precipitation with GFP Nanotrap beads. After precipitation, beads were combined, bound proteins resolved by SDS-PAGE, and subjected to detection and quantification of heavy and light peptides by LC-MS/MS. [file mmc3.xls]

## Sheet: Sheet1
Table S2	SILAC quantified interactome GFP-VPS35 vs. GFP-VPS35(D620N) from human RPE1 cells
Human RPE1 cells expressing either GFP, GFP-VPS35 or GFP-VPS35(D620N) were cultured in light DMEM (GFP), medium heavy (GFP-VPS35) or in heavy SILAC
medium (GFP-VPS35(D620N)), followed by lysis and precipitation with GFP Nanotrap beads. After precipitation, beads were combined, bound proteins resolved by
SDS-PAGE and sub-jected to detection and quantification of heavy and light peptides by LC-MS/MS.
Proteosomal subunits a common contaminant in GFP immunoprecipitations from RPE1 cells were also removed.
Accession:		Uniprot accession number of the detected protein
Coverage:		The percentage of detected peptides of the respective protein
# PSMs:		Total number of Peptide Spectrum Matches
# Peptides:		Total number of peptides detected
# AAs:		Length of the detected protein in amino acids
MW [kDa]:		Size of the detected protein in kDa
calc. pI:		calculated isoelectric point
Score:		Combines several parameters: A high score generally indicates high protein abundance and a high confidence of the software in the detection and quantification.
Heavy/Light:		Ratio of peptides from the heavy (VPS35(D620N)) over the light (GFP) sample. Note that 100-fold is the cutoff and indicates full specificity
Heavy/light count:		Number of peptides that were quantified
Heavy/light Variability:		Variability of the quantification over the individual peptides
HeavyMedium:		Ratio of peptides from the heavy (VPS35(D620N)) over the medium (GFP-VPS35) sample. Note that 100-fold is the cutoff and indicates full specificity
Heavy/Medium count:		Number of peptides that were quantified
Heavy/Medium Variability:		Variability of the quantification over the individual peptides
Medium/Light:		Ratio of peptides from the medium (VPS35) over the light (GFP) sample. Note that 100-fold is the cutoff and indicates full specificity
Medium/light count:		Number of peptides that were quantified
Medium/light Variability:		Variability of the quantification over the individual peptides
Description:		Name of the detected protein
Accession	Coverage	# PSMs	# Peptides	# AAs	MW [kDa]	calc. pI	Score	Area	Heavy/Light	Heavy/Light Count	Heavy/Light Variability [%]	Heavy/Medium	Heavy/Medium Count	Heavy/Medium Variability [%]	Medium/Light	Medium/Light Count	Medium/Light Variability [%]	Description
Q96QK1	66.58	903	63	796	91.6489	5.49072	4200.09	24945174320	100	295	0	0.950168	320	18.0931	100	295	0	Vacuolar protein sorting-associated protein 35 OS=Homo sapiens GN=VPS35 PE=1 SV=2 - [VPS35_HUMAN]
O75436	85.93	424	39	327	38.1457	6.56592	1919.81	1.12695e+10	100	128	0	1.08402	139	20.0714	100	125	0	Vacuolar protein sorting-associated protein 26A OS=Homo sapiens GN=VPS26A PE=1 SV=2 - [VP26A_HUMAN]
Q92609	64.78	242	52	795	88.9486	6.53662	1176.02	1.49043e+09	100	115	0	1.03275	124	16.1876	100	115	0	TBC1 domain family member 5 OS=Homo sapiens GN=TBC1D5 PE=1 SV=1 - [TBCD5_HUMAN]
Q12768	47.71	140	49	1159	134.201	6.97607	651.277	5.9419e+08	12.6629	82	10921.6	0.285238	94	58.8812	100	82	0	WASH complex subunit strumpellin OS=Homo sapiens GN=KIAA0196 PE=1 SV=1 - [STRUM_HUMAN]
Q5T1M5	41.1	126	39	1219	133.547	5.19873	567.653	4.10573e+08	1	75	0	0.01	82	0	100	75	0	FK506-binding protein 15 OS=Homo sapiens GN=FKBP15 PE=1 SV=2 - [FKB15_HUMAN]
Q4G0F5	78.87	211	34	336	39.1302	7.35693	938.601	4.1403e+09	100	71	0	0.954545	75	19.2785	100	71	0	Vacuolar protein sorting-associated protein 26B OS=Homo sapiens GN=VPS26B PE=1 SV=2 - [VP26B_HUMAN]
Q2M389	42.03	84	37	1173	136.316	7.44482	433.521	3.54618e+08	1	52	0	0.01	59	0	100	52	0	WASH complex subunit 7 OS=Homo sapiens GN=KIAA1033 PE=1 SV=2 - [WAHS7_HUMAN]
Q9UBQ0	68.13	146	16	182	20.4927	6.78564	710.979	7.20071e+09	36.4671	49	289.191	0.896873	52	24.5563	100	49	0	Vacuolar protein sorting-associated protein 29 OS=Homo sapiens GN=VPS29 PE=1 SV=1 - [VPS29_HUMAN]
Q96NW4	44.48	100	31	1050	116.91	6.87354	431.118	1.20798e+08	100	46	0	0.968951	53	25.1354	100	46	0	Ankyrin repeat domain-containing protein 27 OS=Homo sapiens GN=ANKRD27 PE=1 SV=2 - [ANR27_HUMAN]
F5H0J6	59.5	206	54	1279	140.059	4.71631	1012.38	6.76522e+08	1	16	0	0.01	17	0	100	16	0	Uncharacterized protein OS=Homo sapiens GN=FAM21C PE=4 SV=1 - [F5H0J6_HUMAN]
P83111	24.13	21	12	547	60.655	8.52881	92.3817	6.09477e+07	9.12232	15	21516	0.445558	15	103.08	100	15	0	Serine beta-lactamase-like protein LACTB, mitochondrial OS=Homo sapiens GN=LACTB PE=1 SV=2 - [LACTB_HUMAN]
C4AMC7	33.48	48	17	463	49.9638	5.49072	217.98	7.56041e+08	11.4362	10	17549.2	0.275908	10	31.8505	100	10	0	Putative WAS protein family homolog 3 OS=Homo sapiens GN=WASH3P PE=2 SV=2 - [WASH3_HUMAN]
Q96C92	27.82	18	9	435	47.9316	5.13525	80.3073	4.73507e+07	23.0754	9	1057.91	0.466511	12	40.5296	100	9	0	Serologically defined colon cancer antigen 3 OS=Homo sapiens GN=SDCCAG3 PE=1 SV=3 - [SDCG3_HUMAN]
Q9ULJ7	11.55	12	11	1429	155.761	6.59521	64.5753	1.42345e+07	1	8	0	0.01	10	0	100	8	0	Ankyrin repeat domain-containing protein 50 OS=Homo sapiens GN=ANKRD50 PE=1 SV=4 - [ANR50_HUMAN]
A1L0T0	15.98	11	6	632	67.8248	8.14795	47.9148	9.03624e+06	100	6	0	1.19082	6	33.6288	100	6	0	Acetolactate synthase-like protein OS=Homo sapiens GN=ILVBL PE=1 SV=2 - [ILVBL_HUMAN]
F5GXW9	15	8	6	580	65.1553	7.25439	41.2434	7.17628e+06	1	6	0	0.01	6	0	100	6	0	Uncharacterized protein OS=Homo sapiens GN=CCDC22 PE=4 SV=1 - [F5GXW9_HUMAN]
Q13563	11.47	11	7	968	109.622	5.69385	63.6981	1.49973e+07	7.76563	5	10123	0.99139	8	23.2578	100	5	0	Polycystin-2 OS=Homo sapiens GN=PKD2 PE=1 SV=3 - [PKD2_HUMAN]
O75165	4.1	7	7	2243	254.252	6.7417	56.6965	4.8866e+06	1	5	0	0.01	6	0	100	5	0	DnaJ homolog subfamily C member 13 OS=Homo sapiens GN=DNAJC13 PE=1 SV=5 - [DJC13_HUMAN]
E7ENC6	0.51	7	6	26923	2990.89	6.75635	318.644	5.94284e+07	10	2	33935.7	0.153442	2	362476	100	2	0	Uncharacterized protein OS=Homo sapiens GN=TTN PE=4 SV=2 - [E7ENC6_HUMAN]
Q567U6	9.03	4	4	631	73.1519	8.14795	25.6457	1.91053e+06	10	2	33935.7	0.0913534	2	21665.8	100	2	0	Coiled-coil domain-containing protein 93 OS=Homo sapiens GN=CCDC93 PE=1 SV=2 - [CCD93_HUMAN]
Q8IZ07	4.24	2	2	590	67.5768	5.021	13.926	2.42011e+06	10	2	33935.7	0.0948755	2	26082.4	100	2	0	Ankyrin repeat domain-containing protein 13A OS=Homo sapiens GN=ANKRD13A PE=1 SV=3 - [AN13A_HUMAN]
Q9UBI1	26.67	3	3	195	22.1372	5.98584	10.2889	3.05276e+06	1	2	0	0.01	2	0	100	2	0	COMM domain-containing protein 3 OS=Homo sapiens GN=COMMD3 PE=1 SV=1 - [COMD3_HUMAN]
Q641Q2	64.95	245	61	1341	147.095	4.80518	1139.98	6.76522e+08	1	1		0.01	1		100	1		WASH complex subunit FAM21A OS=Homo sapiens GN=FAM21A PE=1 SV=3 - [FA21A_HUMAN]
Q5SNT6	64.17	231	56	1253	136.887	4.81787	1087.33	6.76522e+08	1	1		0.01	1		100	1		WASH complex subunit FAM21B OS=Homo sapiens GN=FAM21B PE=1 SV=2 - [FA21B_HUMAN]
F5H4V4	1.75	4	3	3255	358.407	9.42236	57.0538	1.42389e+07	100	1		1.54373	1		100	1		Uncharacterized protein OS=Homo sapiens GN=MKI67 PE=4 SV=1 - [F5H4V4_HUMAN]
Q14008	0.59	2	1	2032	225.352	7.79639	35.424	1.92024e+06	100	1		1.11473	1		100	1		Cytoskeleton-associated protein 5 OS=Homo sapiens GN=CKAP5 PE=1 SV=3 - [CKAP5_HUMAN]
C9J7I2	4.06	2	2	813	92.9676	6.90283	27.1077	1.40937e+07	1	1		0.01	1		100	1		Uncharacterized protein OS=Homo sapiens GN=C16orf62 PE=4 SV=1 - [C9J7I2_HUMAN]
Q6P3W7	1.72	4	1	929	103.642	8.22119	25.1807	2.10332e+06	100	1		0.687631	1		100	1		SCY1-like protein 2 OS=Homo sapiens GN=SCYL2 PE=1 SV=1 - [SCYL2_HUMAN]
F5H199	22.56	2	2	164	18.1137	7.69385	23.1551	1.31516e+06	1	1		0.01	1		100	1		Uncharacterized protein OS=Homo sapiens GN=MSRB3 PE=3 SV=1 - [F5H199_HUMAN]
Q96L92	7.02	3	2	541	61.2265	6.49365	22.1483	4.06044e+06	100	1		0.777993	1		100	1		Sorting nexin-27 OS=Homo sapiens GN=SNX27 PE=1 SV=2 - [SNX27_HUMAN]
Q8WWQ8	0.55	2	1	2551	276.805	6.40479	21.8493	315042078	100	1		1.07429	1		100	1		Stabilin-2 OS=Homo sapiens GN=STAB2 PE=1 SV=3 - [STAB2_HUMAN]
P18084	2.63	2	1	799	87.9962	6.06201	20.6653	2.60547e+06	1	1		0.01	1		100	1		Integrin beta-5 OS=Homo sapiens GN=ITGB5 PE=1 SV=1 - [ITB5_HUMAN]
O75094	1.25	1	1	1523	167.604	7.6499	20.2155	9.27387e+08	1	1		0.01	1		100	1		Slit homolog 3 protein OS=Homo sapiens GN=SLIT3 PE=2 SV=3 - [SLIT3_HUMAN]
D1MPS9	0.78	2	1	1404	160.769	5.70654	19.7301	1555769744	100	1		0.825546	1		100	1		Uncharacterized protein OS=Homo sapiens GN=NBEAL1 PE=4 SV=1 - [D1MPS9_HUMAN]
Q9NXN4	4.83	2	2	497	56.1895	5.74463	16.9641	3.19472e+06	100	1		1.10917	2	2.75082	100	1		Ganglioside-induced differentiation-associated protein 2 OS=Homo sapiens GN=GDAP2 PE=2 SV=1 - [GDAP2_HUMAN]
B3KPW6	1.4	1	1	1070	120.098	8.1626	15.0131	1.13586e+06	100	1		0.879449	1		100	1		cDNA FLJ32365 fis, clone PUAEN1000161, highly similar to Homo sapiens CCR4-NOT transcription complex, subunit 1 (CNOT1), transcript variant 2, mRNA OS=Homo sapiens PE=2 SV=1 - [B3KPW6_HUMAN]
P35270	11.49	3	2	261	28.0308	8.04541	14.4629	6.88642e+06	100	1		2.1756	2	41.7911	100	1		Sepiapterin reductase OS=Homo sapiens GN=SPR PE=1 SV=1 - [SPRE_HUMAN]
F5H7Q6	5.12	2	2	254	28.2059	8.57275	14.2892	1.49418e+07	1	1		0.01	1		100	1		Protein Wnt OS=Homo sapiens GN=WNT5B PE=3 SV=1 - [F5H7Q6_HUMAN]
Q16620	2.31	2	1	822	91.9398	6.46826	14.0098	35009452	1	1		0.01	1		100	1		BDNF/NT-3 growth factors receptor OS=Homo sapiens GN=NTRK2 PE=1 SV=1 - [NTRK2_HUMAN]
Q8WUY8	10.68	1	1	206	21.6367	10.7407	13.8457	3.83859e+06	100	1		1.2902	1		100	1		N-acetyltransferase 14 OS=Homo sapiens GN=NAT14 PE=1 SV=1 - [NAT14_HUMAN]
Q8N6Y1	3.35	2	2	924	101.863	4.94482	11.725	1.56068e+08	1	1		0.01	1		100	1		Protocadherin-20 OS=Homo sapiens GN=PCDH20 PE=2 SV=1 - [PCD20_HUMAN]
Q9NVG8	2.5	1	1	400	46.5236	5.23682	11.7201	2368865	1	1		0.01	1		100	1		TBC1 domain family member 13 OS=Homo sapiens GN=TBC1D13 PE=1 SV=3 - [TBC13_HUMAN]
Q9C0D4	1.49	1	1	1074	119.456	9.45166	11.5138	5.3598e+06	100	1		5.45533	1		100	1		Zinc finger protein 518B OS=Homo sapiens GN=ZNF518B PE=2 SV=2 - [Z518B_HUMAN]
B4DNL7	10.98	2	2	255	28.1944	7.48877	11.5036	2.19666e+06	1	1		0.0678556	2	5623.03	100	1		Uncharacterized protein OS=Homo sapiens GN=NFS1 PE=2 SV=1 - [B4DNL7_HUMAN]
E7EPS3	5.56	1	1	234	26.0534	4.95752	10.2785	2.09334e+07	1	1		0.01	1		100	1		Uncharacterized protein OS=Homo sapiens GN=DPH5 PE=4 SV=1 - [E7EPS3_HUMAN]
B4DNC8	8.33	2	1	144	16.641	11.6343	8.3702	5.57843e+06	100	1		0.658947	1		100	1		Uncharacterized protein OS=Homo sapiens GN=RPL13A PE=2 SV=1 - [B4DNC8_HUMAN]
D6RAY6	6.17	1	1	162	19.429	7.56201	7.75874	8.78652e+06	100	1		1.39344	1		100	1		Uncharacterized protein OS=Homo sapiens GN=CEP63 PE=4 SV=1 - [D6RAY6_HUMAN]
B7Z3B9	3.55	1	1	591	64.4333	5.65576	7.09187	3.5467e+06	1	1		0.01	1		100	1		Uncharacterized protein OS=Homo sapiens GN=GAB1 PE=2 SV=1 - [B7Z3B9_HUMAN]
C9J7X6	3.99	1	1	351	40.5061	5.5542	5.91277	1.67144e+07	1	1		0.01	1		100	1		Uncharacterized protein OS=Homo sapiens GN=KIAA1147 PE=4 SV=1 - [C9J7X6_HUMAN]
A8MY26	6.98	1	1	172	19.138	6.88818	4.72975	4.05556e+06	1	1		0.01	1		100	1		Uncharacterized protein OS=Homo sapiens GN=DSCR3 PE=2 SV=1 - [A8MY26_HUMAN]
C9JMR9	7.35	2	1	136	14.6536	9.5542	4.69054	3.86143e+07	100	1		0.965611	1		100	1		Uncharacterized protein OS=Homo sapiens PE=4 SV=2 - [C9JMR9_HUMAN]
F5GY65	3.8	1	1	263	28.4759	9.89111	4.45863	2.05158e+06	100	1		2.45791	1		100	1		Uncharacterized protein OS=Homo sapiens GN=SLC25A11 PE=3 SV=1 - [F5GY65_HUMAN]
D6RDV0	3.26	1	1	276	31.8483	10.2134	4.35404	799678	100	1		2.08933	1		100	1		Uncharacterized protein OS=Homo sapiens GN=TUSC3 PE=4 SV=1 - [D6RDV0_HUMAN]
F2Z2D0	7.21	1	1	208	23.5326	8.90967	2.82929	385111	100	1		0.96575	1		100	1		Uncharacterized protein OS=Homo sapiens GN=NUP205 PE=4 SV=1 - [F2Z2D0_HUMAN]
Q8NDY8	6.22	1	1	209	22.1074	5.84619	2.66232	4.92181e+06	1	1		0.01	1		100	1		Transmembrane protein 52 OS=Homo sapiens GN=TMEM52 PE=2 SV=1 - [TMM52_HUMAN]
B4DN50	4.1	1	1	366	41.2088	8.76318	2.44456	935794	100	1		2.60615	1		100	1		Gap junction protein OS=Homo sapiens GN=GJA1 PE=2 SV=1 - [B4DN50_HUMAN]
Q8WX92	2.24	1	1	580	65.6554	6.12549	2.37003	7.68136e+06	1	1		0.01	1		100	1		Negative elongation factor B OS=Homo sapiens GN=COBRA1 PE=1 SV=1 - [NELFB_HUMAN]
F5GZ97	35.75	8	4	193	21.0315	4.4624	35.3546	1.8869e+08	3.54727	6	573.761	0.0507718	6	1817.04	76.5744	6	41.1725	Uncharacterized protein OS=Homo sapiens GN=CCDC53 PE=4 SV=1 - [F5GZ97_HUMAN]
Q56VL3	6.49	1	1	154	16.9426	9.02686	6.74821	549071	100	1		2.33957	1		73.588	1		OCIA domain-containing protein 2 OS=Homo sapiens GN=OCIAD2 PE=1 SV=1 - [OCAD2_HUMAN]
Q9NQA3	26.62	35	12	447	47.9606	5.66846	147.212	521799250	3.76769	2	684.293	0.0543036	2	2323.19	69.382	2	58.4295	WAS protein family homolog 6 OS=Homo sapiens GN=WASH6P PE=1 SV=3 - [WASH6_HUMAN]
Q6UWE0	1.52	2	1	723	83.541	5.93506	25.049	81505412	58.9997	2	91.8714	1.08283	2	2.63588	57.2045	2	99.2584	E3 ubiquitin-protein ligase LRSAM1 OS=Homo sapiens GN=LRSAM1 PE=1 SV=1 - [LRSM1_HUMAN]
Q8IZF0	1.21	1	1	1738	200.201	8.67529	11.9366	60751779	42.7683	1		1.02392	1		41.7693	1		Sodium leak channel non-selective protein OS=Homo sapiens GN=NALCN PE=1 SV=1 - [NALCN_HUMAN]
Q96MH2	3.85	2	1	286	32.3986	6.55127	17.6494	2.03768e+08	29.3974	2	6.62519	0.870815	2	4.83515	33.7585	2	11.4879	Protein HEXIM2 OS=Homo sapiens GN=HEXIM2 PE=1 SV=1 - [HEXI2_HUMAN]
Q9P000	11.62	3	2	198	21.8054	5.88428	12.5383	3.7173e+06	2.48828	2	228.317	0.0867426	2	16892	28.6858	2	545.966	COMM domain-containing protein 9 OS=Homo sapiens GN=COMMD9 PE=1 SV=2 - [COMD9_HUMAN]
Q05DG7	36.78	17	4	87	9.85904	5.32568	93.3988	1.8525e+09	25.1092	1		0.911316	1		27.5527	1		Uncharacterized protein OS=Homo sapiens GN=VPS29 PE=2 SV=1 - [Q05DG7_HUMAN]
O14735	15.96	5	3	213	23.5231	8.03076	20.3035	9.16748e+06	25.788	2	746.152	1.05533	3	26.596	25.1029	2	810.198	CDP-diacylglycerol--inositol 3-phosphatidyltransferase OS=Homo sapiens GN=CDIPT PE=1 SV=1 - [CDIPT_HUMAN]
P51648	32.37	18	12	485	54.8129	7.88428	88.5855	3.47721e+07	14.4831	9	104.816	1.11782	12	12.891	18.4384	9	228.599	Fatty aldehyde dehydrogenase OS=Homo sapiens GN=ALDH3A2 PE=1 SV=1 - [AL3A2_HUMAN]
Q8N8S7	6.26	3	3	591	66.4699	6.93213	26.0702	2.9352e+06	15.6892	2	4338.82	1.3231	2	8.68557	14.0443	2	6904.34	Protein enabled homolog OS=Homo sapiens GN=ENAH PE=1 SV=2 - [ENAH_HUMAN]
P98179	19.11	3	2	157	17.16	8.90967	9.77397	4.39937e+06	17.9692	2	2546.95	2.01673	2	30.0928	13.9743	2	7055.19	Putative RNA-binding protein 3 OS=Homo sapiens GN=RBM3 PE=1 SV=1 - [RBM3_HUMAN]
P61163	9.57	3	3	376	42.5869	6.63916	19.8582	8.93267e+06	10.8325	2	22800.2	1.23087	3	15.4275	11.6165	2	16293.2	Alpha-centractin OS=Homo sapiens GN=ACTR1A PE=1 SV=1 - [ACTZ_HUMAN]
F5H6D0	5.34	6	3	731	80.6526	7.10791	24.9451	3.49764e+06	10.0073	2	33810.4	0.87956	2	3.20772	10.7865	2	23279.2	Uncharacterized protein OS=Homo sapiens GN=MOGS PE=4 SV=1 - [F5H6D0_HUMAN]
A8MW68	63.64	46	15	286	33.0458	6.94678	226.308	4.81383e+08	4.22234	18	36.1184	0.454295	19	14.292	10.4971	18	45.2026	Uncharacterized protein OS=Homo sapiens GN=CAPZA2 PE=4 SV=1 - [A8MW68_HUMAN]
B4E2G8	2.81	2	2	891	98.3226	6.37939	15.0474	2.74479e+06	14.0408	2	6911.87	1.26866	2	85.4313	9.71164	2	39389.6	Uncharacterized protein OS=Homo sapiens GN=CTNNA1 PE=2 SV=1 - [B4E2G8_HUMAN]
F5H7F6	18.18	4	2	77	8.88048	8.79248	14.7896	2.98835e+06	11.9199	2	14431.9	1.92528	2	24.7366	9.32655	2	48554.6	Uncharacterized protein OS=Homo sapiens GN=MGST1 PE=4 SV=1 - [F5H7F6_HUMAN]
Q96RE7	5.31	2	2	527	57.2218	5.74463	6.97786	3.98844e+06	0.917514	2	12.8154	0.102496	2	38470.6	8.95175	2	60245	Nucleus accumbens-associated protein 1 OS=Homo sapiens GN=NACC1 PE=1 SV=1 - [NACC1_HUMAN]
B3KQ85	6.78	2	2	339	37.8741	5.93506	9.19103	3.28997e+06	8.14346	2	100511	0.874003	2	30.4907	7.8774	2	120856	Uncharacterized protein OS=Homo sapiens GN=PMPCB PE=2 SV=1 - [B3KQ85_HUMAN]
B1AK87	64.62	48	17	260	29.2768	6.91748	220.649	4.69817e+08	3.34536	21	23.7252	0.491965	24	13.4334	6.75082	22	14.1087	Capping protein (Actin filament) muscle Z-line, beta OS=Homo sapiens GN=CAPZB PE=4 SV=1 - [B1AK87_HUMAN]
Q15392	10.47	12	6	516	60.062	8.1626	52.2597	1.34144e+07	4.96225	6	45.898	0.94429	7	21.7774	6.55285	6	20.7237	Delta(24)-sterol reductase OS=Homo sapiens GN=DHCR24 PE=1 SV=2 - [DHC24_HUMAN]
B4DJP7	42.5	6	3	120	13.2829	8.90967	44.1147	1.26405e+07	1.80967	3	3.68616	0.214054	2	26710.5	6.36319	2	6413.43	Uncharacterized protein OS=Homo sapiens GN=SNRPD3 PE=4 SV=1 - [B4DJP7_HUMAN]
P24390	14.15	6	2	212	24.526	8.6167	23.4084	5.90632e+06	3.72739	3	30.5715	0.723111	3	13.7385	6.30608	3	45.7168	ER lumen protein retaining receptor 1 OS=Homo sapiens GN=KDELR1 PE=1 SV=1 - [ERD21_HUMAN]
Q9BTV4	17.75	5	4	400	44.8472	8.1333	26.8461	6.22347e+06	5.05271	1		0.824738	2	20.0678	5.35801	1		Transmembrane protein 43 OS=Homo sapiens GN=TMEM43 PE=1 SV=1 - [TMM43_HUMAN]
P52907	70.98	45	16	286	32.9023	5.69385	216.911	4.74454e+08	2.29091	20	24.3369	0.473494	22	10.9814	5.32397	20	24.3693	F-actin-capping protein subunit alpha-1 OS=Homo sapiens GN=CAPZA1 PE=1 SV=3 - [CAZA1_HUMAN]
A6NIQ6	14.13	4	1	92	9.86812	8.39697	11.5383	1.31029e+07	3.68122	1		0.829227	1		4.43934	1		Uncharacterized protein OS=Homo sapiens GN=VKORC1 PE=4 SV=1 - [A6NIQ6_HUMAN]
O15427	4.52	4	2	465	49.4369	7.95752	27.2249	1.22773e+07	3.30603	3	57.9892	0.863506	3	20.6533	4.3945	3	85.8061	Monocarboxylate transporter 4 OS=Homo sapiens GN=SLC16A3 PE=1 SV=1 - [MOT4_HUMAN]
P48729	9.2	4	2	337	38.8899	9.56885	32.6408	5.0584e+06	2.83784	3	7.87696	0.697109	3	13.9652	4.09078	3	0.723303	Casein kinase I isoform alpha OS=Homo sapiens GN=CSNK1A1 PE=1 SV=2 - [KC1A_HUMAN]
F5GXH1	1.97	2	1	610	67.8054	4.97021	11.0389	5.87196e+06	3.56671	1		0.938582	1		3.8001	1		Uncharacterized protein OS=Homo sapiens GN=COPG PE=4 SV=1 - [F5GXH1_HUMAN]
E9PEC0	5.05	3	1	317	32.7994	6.34131	11.2139	6.39547e+06	3.31157	1		0.886821	1		3.7342	1		Uncharacterized protein OS=Homo sapiens GN=ADRM1 PE=4 SV=2 - [E9PEC0_HUMAN]
C9JI05	3.27	1	1	336	36.5113	9.26123	5.25958	3.29136e+06	2.16129	1		0.609955	1		3.54336	1		Uncharacterized protein OS=Homo sapiens GN=AIFM2 PE=4 SV=1 - [C9JI05_HUMAN]
E9PP73	2.88	3	1	486	55.5024	6.43018	14.1602	1.30105e+06	3.10821	1		0.905974	1		3.4308	1		Uncharacterized protein OS=Homo sapiens GN=COPB1 PE=4 SV=1 - [E9PP73_HUMAN]
E9PNJ4	2.15	1	1	512	57.5847	8.30908	10.3794	1.44645e+06	3.73113	1		1.09266	1		3.41473	1		Uncharacterized protein OS=Homo sapiens GN=STIM1 PE=4 SV=1 - [E9PNJ4_HUMAN]
Q49AS9	4.37	1	1	252	27.9074	8.73389	5.28157	5.3873e+06	4.01202	1		1.24777	1		3.21534	1		TIAL1 protein OS=Homo sapiens GN=TIAL1 PE=2 SV=1 - [Q49AS9_HUMAN]
A0FGR8	9.55	11	6	921	102.294	9.26123	49.7949	5.50798e+06	1.85328	3	7.9175	1.10453	3	9.26409	3.13392	3	132.186	Extended synaptotagmin-2 OS=Homo sapiens GN=ESYT2 PE=1 SV=1 - [ESYT2_HUMAN]
E7ERC6	6.49	6	4	894	97.4808	6.37939	39.2181	3.55018e+06	2.66266	2	14.4613	0.964634	4	12.0064	3.01582	2	40.3038	Uncharacterized protein OS=Homo sapiens GN=ATP2C1 PE=3 SV=1 - [E7ERC6_HUMAN]
P27658	9.41	14	5	744	73.3171	9.61279	73.5097	9.51652e+07	3.61604	6	19.1906	1.35474	6	38.264	3.01266	6	3712.19	Collagen alpha-1(VIII) chain OS=Homo sapiens GN=COL8A1 PE=1 SV=2 - [CO8A1_HUMAN]
E9PD66	0.92	4	2	4360	480.154	5.23682	68.2375	1.42349e+06	2.38757	2	58.905	0.809586	2	30.3915	2.94912	2	101.75	Uncharacterized protein OS=Homo sapiens GN=HUWE1 PE=4 SV=1 - [E9PD66_HUMAN]
A6NJA2	2.4	1	1	459	52.3523	5.78271	10.3835	1.17798e+06	3.38877	1		1.28002	1		2.64744	1		Ubiquitin carboxyl-terminal hydrolase OS=Homo sapiens GN=USP14 PE=3 SV=1 - [A6NJA2_HUMAN]
C9JPQ5	8.46	1	1	130	14.1493	8.76318	2.39484	2.41472e+06	5.09812	1		1.9505	1		2.61375	1		Uncharacterized protein OS=Homo sapiens GN=NDUFS1 PE=4 SV=1 - [C9JPQ5_HUMAN]
D6RBF1	15.94	1	1	69	7.40473	7.88428	6.53616	1.82219e+06	2.59469	1		1.04553	1		2.48169	1		Uncharacterized protein OS=Homo sapiens GN=SQSTM1 PE=4 SV=1 - [D6RBF1_HUMAN]
P24844	39.53	10	5	172	19.8144	4.91943	67.4378	2.06611e+07	3.38	1		1.36295	1		2.47991	1		Myosin regulatory light polypeptide 9 OS=Homo sapiens GN=MYL9 PE=1 SV=4 - [MYL9_HUMAN]
B0AZP7	5.41	2	1	259	28.3225	6.72705	9.0305	7.67235e+06	3.71372	1		1.55799	1		2.38366	1		cDNA, FLJ79487, highly similar to Synaptic vesicle membrane protein VAT-1homolog OS=Homo sapiens PE=2 SV=1 - [B0AZP7_HUMAN]
E9PEU4	2.6	1	1	423	47.1748	5.59229	8.61121	5.20247e+06	2.55667	1		1.07301	1		2.38271	1		Uncharacterized protein OS=Homo sapiens GN=ARCN1 PE=4 SV=1 - [E9PEU4_HUMAN]
P00846	4.42	2	1	226	24.8009	10.0962	4.98552	3058923	2.05047	1		0.92183	1		2.22434	1		ATP synthase subunit a OS=Homo sapiens GN=MT-ATP6 PE=1 SV=1 - [ATP6_HUMAN]
Q00325	11.6	7	3	362	40.0687	9.37842	51.64	5.88732e+07	1.79521	4	27.556	0.887027	4	8.31075	2.19442	4	46.4962	Phosphate carrier protein, mitochondrial OS=Homo sapiens GN=SLC25A3 PE=1 SV=2 - [MPCP_HUMAN]
F5GYM7	8.81	1	1	193	21.2518	6.53662	8.25209	2461777	2.20705	1		1.02383	1		2.15569	1		Uncharacterized protein OS=Homo sapiens GN=NPTN PE=4 SV=1 - [F5GYM7_HUMAN]
E9PEA8	16.6	5	3	241	26.3519	9.68604	20.0794	5.78074e+06	2.35046	3	40.9878	1.18112	3	9.78288	2.12543	3	37.7749	Uncharacterized protein OS=Homo sapiens GN=SCCPDH PE=4 SV=1 - [E9PEA8_HUMAN]
Q9BTE3	3.43	2	2	642	72.9338	5.87158	16.1518	2.10816e+06	1.55703	2	164.831	0.738566	2	22.064	2.10817	2	116.836	Mini-chromosome maintenance complex-binding protein OS=Homo sapiens GN=MCMBP PE=1 SV=2 - [MCMBP_HUMAN]
P11021	47.25	88	27	654	72.2884	5.16064	352.348	9.1582e+07	1.99558	29	9.35034	0.943722	30	14.6167	2.10719	29	13.294	78 kDa glucose-regulated protein OS=Homo sapiens GN=HSPA5 PE=1 SV=2 - [GRP78_HUMAN]
P30049	8.33	4	1	168	17.4792	5.49072	20.7399	5.16227e+06	1.95579	1		0.931271	1		2.10013	1		ATP synthase subunit delta, mitochondrial OS=Homo sapiens GN=ATP5D PE=1 SV=2 - [ATPD_HUMAN]
C9JIM8	6.8	1	1	250	27.2637	9.1001	7.02066	1.0716e+07	3.65107	1		1.73855	1		2.10006	1		Uncharacterized protein OS=Homo sapiens GN=SLC2A1 PE=3 SV=1 - [C9JIM8_HUMAN]
E9PIE5	1.63	2	1	918	102.523	6.87354	26.3457	4.68162e+06	2.35526	1		1.21614	1		1.93666	1		Uncharacterized protein OS=Homo sapiens GN=CTNND1 PE=4 SV=1 - [E9PIE5_HUMAN]
Q5W012	8.23	1	1	243	27.3198	8.99756	2.90411	1.93856e+06	10.3322	1		5.60058	1		1.84485	1		RNA binding motif protein 17 (Fragment) OS=Homo sapiens GN=RBM17 PE=2 SV=1 - [Q5W012_HUMAN]
Q5JYR6	11.71	9	4	615	67.6814	6.06201	40.2417	4.53623e+06	11.7628	2	15358.7	1.19087	3	24.4265	1.83839	3	76.7169	Ribophorin II OS=Homo sapiens GN=RPN2 PE=2 SV=1 - [Q5JYR6_HUMAN]
P06576	48.58	50	17	529	56.5246	5.40186	211.414	1.01709e+08	1.68149	23	12.295	0.957179	22	9.19366	1.80798	22	9.70407	ATP synthase subunit beta, mitochondrial OS=Homo sapiens GN=ATP5B PE=1 SV=3 - [ATPB_HUMAN]
E9PC58	15.49	13	8	652	74.0024	6.90283	88.0652	9.43816e+06	2.04095	7	7.17152	1.00413	7	14.7196	1.79098	6	12573.2	Uncharacterized protein OS=Homo sapiens GN=TRIOBP PE=4 SV=1 - [E9PC58_HUMAN]
Q5HY57	5.48	1	1	219	24.9229	5.021	6.48449	5012718	3.40238	1		1.91134	1		1.7801	1		Emerin OS=Homo sapiens GN=EMD PE=2 SV=1 - [Q5HY57_HUMAN]
O95816	12.32	2	2	211	23.7572	6.69775	7.80606	4.09537e+06	2.3666	1		1.34231	1		1.76308	1		BAG family molecular chaperone regulator 2 OS=Homo sapiens GN=BAG2 PE=1 SV=1 - [BAG2_HUMAN]
E7EWT1	8.35	5	3	419	46.5479	7.29834	24.1508	9.75945e+06	1.90769	2	21.7597	1.11363	2	4.88556	1.75849	3	12.7954	Uncharacterized protein OS=Homo sapiens GN=DDOST PE=4 SV=1 - [E7EWT1_HUMAN]
E9PE77	23.82	55	33	2330	256.341	5.79541	251.402	8.30925e+07	7.7858	18	32.8547	4.43692	21	20.2582	1.7496	18	28.1164	Uncharacterized protein OS=Homo sapiens GN=FN1 PE=4 SV=1 - [E9PE77_HUMAN]
P25705	42.13	34	18	553	59.7136	9.12939	167.64	5.29854e+07	1.60348	16	16.3053	0.938249	17	11.4027	1.74725	17	17.7835	ATP synthase subunit alpha, mitochondrial OS=Homo sapiens GN=ATP5A1 PE=1 SV=1 - [ATPA_HUMAN]
A8MTG3	2.91	1	1	447	47.7177	9.1001	5.13196	2708037	2.74089	1		1.56884	1		1.74707	1		Uncharacterized protein OS=Homo sapiens GN=ZNF207 PE=4 SV=1 - [A8MTG3_HUMAN]
P59998	47.02	19	8	168	19.6543	8.42627	103.252	8.3087e+07	1.29844	9	8.2638	0.785539	9	8.63041	1.71765	9	16.972	Actin-related protein 2/3 complex subunit 4 OS=Homo sapiens GN=ARPC4 PE=1 SV=3 - [ARPC4_HUMAN]
O15144	32	25	9	300	34.3115	7.35693	125.974	6.02323e+07	1.37344	11	6.47166	0.834601	11	12.8695	1.69135	11	11.0271	Actin-related protein 2/3 complex subunit 2 OS=Homo sapiens GN=ARPC2 PE=1 SV=1 - [ARPC2_HUMAN]
P17066	12.6	23	7	643	70.9842	6.13818	86.5101	8.13647e+07	0.740149	2	169.968	0.970397	1		1.67396	1		Heat shock 70 kDa protein 6 OS=Homo sapiens GN=HSPA6 PE=1 SV=2 - [HSP76_HUMAN]
E9PBL7	12.93	7	4	379	41.9597	6.46826	31.4761	5.31672e+06	1.64485	4	16.3297	0.993994	4	20.1351	1.65479	4	7.40415	Uncharacterized protein OS=Homo sapiens GN=GAS6 PE=4 SV=1 - [E9PBL7_HUMAN]
Q8N2K0	2.51	1	1	398	45.0682	8.646	6.30246	2.04049e+06	1.57757	1		0.954275	1		1.65316	1		Monoacylglycerol lipase ABHD12 OS=Homo sapiens GN=ABHD12 PE=2 SV=2 - [ABD12_HUMAN]
O15143	27.15	12	8	372	40.9234	8.35303	79.7801	2.66107e+07	1.5221	7	12.0711	0.978358	8	9.16045	1.64869	7	13.5872	Actin-related protein 2/3 complex subunit 1B OS=Homo sapiens GN=ARPC1B PE=1 SV=3 - [ARC1B_HUMAN]
P61160	40.86	30	13	394	44.7322	6.7417	138.164	6.73148e+07	1.3095	15	15.9242	0.813751	16	19.9518	1.62868	15	14.6568	Actin-related protein 2 OS=Homo sapiens GN=ACTR2 PE=1 SV=1 - [ARP2_HUMAN]
Q9BPX5	28.76	7	3	153	16.9308	6.59521	27.3476	7.44905e+06	1.1742	2	0.811046	0.643443	3	1.907	1.6187	2	20.7085	Actin-related protein 2/3 complex subunit 5-like protein OS=Homo sapiens GN=ARPC5L PE=1 SV=1 - [ARP5L_HUMAN]
Q63ZY3	1.29	3	1	851	91.1179	5.63037	23.9356	7.59529e+06	1.20912	1		0.749568	1		1.61309	1		KN motif and ankyrin repeat domain-containing protein 2 OS=Homo sapiens GN=KANK2 PE=1 SV=1 - [KANK2_HUMAN]
B4E1N2	33.33	10	6	279	28.8413	8.11865	46.0284	5.92548e+06	1.92185	5	21.958	1.14223	6	17.1952	1.61273	5	13.9826	Uncharacterized protein OS=Homo sapiens GN=IGFBP7 PE=2 SV=1 - [B4E1N2_HUMAN]
Q9NR48	0.3	1	1	2969	332.582	9.39307	44.5893	8.71613e+06	1.46366	1		0.908052	1		1.61187	1		Probable histone-lysine N-methyltransferase ASH1L OS=Homo sapiens GN=ASH1L PE=1 SV=2 - [ASH1L_HUMAN]
O15269	2.96	1	1	473	52.7105	6.01123	16.1633	4.656e+06	1.30316	1		0.823999	1		1.58151	1		Serine palmitoyltransferase 1 OS=Homo sapiens GN=SPTLC1 PE=1 SV=1 - [SPTC1_HUMAN]
B4DL14	9.2	5	2	250	27.4953	7.41553	20.3179	8.09059e+06	1.87083	2	16.7621	1.18322	2	9.56598	1.58113	2	7.11088	ATP synthase gamma chain OS=Homo sapiens GN=ATP5C1 PE=2 SV=1 - [B4DL14_HUMAN]
P61158	42.34	39	13	418	47.341	5.88428	199.638	4.61731e+07	1.30621	14	10.4222	0.814454	14	11.7346	1.54866	14	13.8824	Actin-related protein 3 OS=Homo sapiens GN=ACTR3 PE=1 SV=3 - [ARP3_HUMAN]
O60565	8.15	1	1	184	20.6835	9.39307	10.3849	917675		0			0		1.53739	1		Gremlin-1 OS=Homo sapiens GN=GREM1 PE=1 SV=1 - [GREM1_HUMAN]
B4DXH9	4.9	3	1	245	26.7075	9.90576	17.0653	2.19413e+06	1.08421	1		0.707379	1		1.53272	1		Uncharacterized protein OS=Homo sapiens GN=PEX11B PE=2 SV=1 - [B4DXH9_HUMAN]
F5H0U7	2.61	3	2	882	100.885	6.72705	26.3305	2.28248e+06	1.25083	1		0.874586	2	8.47536	1.51418	1		Uncharacterized protein OS=Homo sapiens GN=SMC4 PE=4 SV=1 - [F5H0U7_HUMAN]
Q8IUQ4	19.5	7	4	282	31.1021	6.80029	35.3968	2.52417e+07	2.26101	3	12.8351	1.6165	3	5.45658	1.49309	4	15.2347	E3 ubiquitin-protein ligase SIAH1 OS=Homo sapiens GN=SIAH1 PE=1 SV=2 - [SIAH1_HUMAN]
O15145	30.9	14	6	178	20.5334	8.5874	51.9272	6.55401e+07	1.19903	6	10.6269	0.854324	6	12.2512	1.47117	6	5.96687	Actin-related protein 2/3 complex subunit 3 OS=Homo sapiens GN=ARPC3 PE=1 SV=3 - [ARPC3_HUMAN]
A6NC17	1.57	1	1	635	71.7826	7.13721	8.5605	3.50397e+06	0.689423	1		0.468993	1		1.47001	1		Uncharacterized protein OS=Homo sapiens GN=MARS PE=3 SV=3 - [A6NC17_HUMAN]
O15511	17.88	6	2	151	16.3103	5.66846	34.8615	5.3925e+07	1.35806	3	3.40418	0.960964	3	2.79435	1.46788	3	9.04666	Actin-related protein 2/3 complex subunit 5 OS=Homo sapiens GN=ARPC5 PE=1 SV=3 - [ARPC5_HUMAN]
P48047	42.25	7	6	213	23.2627	9.96436	39.53	7.80919e+06	1.57048	5	7.70361	1.02786	5	8.10962	1.46502	5	14.4025	ATP synthase subunit O, mitochondrial OS=Homo sapiens GN=ATP5O PE=1 SV=1 - [ATPO_HUMAN]
Q75MT5	4.06	1	1	320	35.2209	5.5415	5.49263	1.64436e+06	1.3132	1		0.898238	1		1.46197	1		Putative uncharacterized protein RFC2 OS=Homo sapiens GN=RFC2 PE=2 SV=1 - [Q75MT5_HUMAN]
Q969V3	2.31	1	1	563	62.9346	6.88818	13.1794	1.4722e+06	1.42627	1		0.982575	1		1.45157	1		Nicalin OS=Homo sapiens GN=NCLN PE=1 SV=2 - [NCLN_HUMAN]
O14979	7.86	7	3	420	46.4091	9.56885	30.6094	1.8409e+07	3.8726	1		2.69481	1		1.43706	1		Heterogeneous nuclear ribonucleoprotein D-like OS=Homo sapiens GN=HNRPDL PE=1 SV=3 - [HNRDL_HUMAN]
Q86SW4	5.02	2	1	279	29.6064	8.32373	11.1999	3.32292e+06		0			0		1.43116	1		Full-length cDNA 5-PRIME end of clone CS0DJ009YL13 of T cells (Jurkat cell line) of Homo sapiens (human) (Fragment) OS=Homo sapiens PE=2 SV=1 - [Q86SW4_HUMAN]
A6NGJ8	9.52	1	1	126	14.4996	9.53955	4.68182	946138	1.41806	1		0.995775	1		1.42407	1		Uncharacterized protein OS=Homo sapiens GN=MRPL22 PE=2 SV=2 - [A6NGJ8_HUMAN]
O43493	2.92	1	1	480	51.0824	5.73193	2.3327	141550	1.22096	1		0.861656	1		1.417	1		Trans-Golgi network integral membrane protein 2 OS=Homo sapiens GN=TGOLN2 PE=1 SV=2 - [TGON2_HUMAN]
P11142	42.26	80	24	646	70.8542	5.51611	356.952	1.20243e+08	1.52615	25	14.5482	1.10586	26	21.7826	1.40653	25	10.8523	Heat shock cognate 71 kDa protein OS=Homo sapiens GN=HSPA8 PE=1 SV=1 - [HSP7C_HUMAN]
E9PD78	11.51	10	5	695	79.1688	6.78564	50.9862	6.21615e+06	1.32159	3	27.0905	1.03792	3	41.9807	1.40359	4	21.6682	Ribonucleoside-diphosphate reductase OS=Homo sapiens GN=RRM1 PE=3 SV=2 - [E9PD78_HUMAN]
P62753	8.03	2	2	249	28.663	10.8433	12.5	2.70936e+07	1.40849	1		1.09878	1		1.4017	2	13.3079	40S ribosomal protein S6 OS=Homo sapiens GN=RPS6 PE=1 SV=1 - [RS6_HUMAN]
E7ETY7	6.96	1	1	158	18.0785	8.79248	6.63796	6.88543e+06	1.53044	1		1.09755	1		1.39442	1		Glutathione peroxidase OS=Homo sapiens GN=GPX8 PE=3 SV=1 - [E7ETY7_HUMAN]
Q5QNZ2	22.05	7	4	195	22.2608	9.26123	33.5397	6.11255e+06	1.61409	3	12.8117	1.16314	3	7.83302	1.3877	3	20.8005	ATP synthase, H+ transporting, mitochondrial F0 complex, subunit B1 OS=Homo sapiens GN=ATP5F1 PE=2 SV=1 - [Q5QNZ2_HUMAN]
E7ETL9	12.87	14	6	544	61.5969	8.92432	71.2878	3.05055e+07	1.3797	3	15.5263	1.09515	3	15.5425	1.3861	3	14.2336	Uncharacterized protein OS=Homo sapiens GN=DDX5 PE=3 SV=1 - [E7ETL9_HUMAN]
P16403	17.84	8	4	213	21.3517	10.9312	42.4253	1.25076e+07	6.47526	3	53.7289	3.4484	3	4.97981	1.38261	3	30.6678	Histone H1.2 OS=Homo sapiens GN=HIST1H1C PE=1 SV=2 - [H12_HUMAN]
F2Z3D0	16.9	1	1	71	8.106	5.41455	4.82183	5.00597e+06	7.10467	1		5.15965	1		1.37697	1		Uncharacterized protein OS=Homo sapiens GN=SUMO2 PE=4 SV=1 - [F2Z3D0_HUMAN]
Q54A51	11.9	2	2	269	29.2027	5.64307	9.02975	3.18377e+06	0.126207	2	116984	0.111452	2	59511.3	1.37647	2	10.5363	Basigin (Ok blood group), isoform CRA_a OS=Homo sapiens GN=hEMMPRIN PE=2 SV=1 - [Q54A51_HUMAN]
Q14011	18.02	5	4	172	18.6367	9.51025	29.1065	7.89383e+06	1.89859	3	3.88462	1.39388	3	5.07187	1.37193	3	2.8171	Cold-inducible RNA-binding protein OS=Homo sapiens GN=CIRBP PE=1 SV=1 - [CIRBP_HUMAN]
C9JEL3	7.51	2	1	213	24.5871	7.53271	10.2684	2.84999e+06	1.36617	1		1.00138	1		1.36429	1		Uncharacterized protein OS=Homo sapiens GN=EIF4E2 PE=3 SV=1 - [C9JEL3_HUMAN]
Q96MP8	7.96	2	2	289	33.1105	5.90967	20.9436	4.26523e+06	1.36338	2	6.77494	1.00347	2	4.54892	1.35866	2	2.22089	BTB/POZ domain-containing protein KCTD7 OS=Homo sapiens GN=KCTD7 PE=1 SV=1 - [KCTD7_HUMAN]
Q96IZ0	3.82	3	1	340	36.5454	5.41455	10.4766	6.17613e+06	1.818	1		1.35059	1		1.34608	1		PRKC apoptosis WT1 regulator protein OS=Homo sapiens GN=PAWR PE=1 SV=1 - [PAWR_HUMAN]
A0AVL1	7.87	6	4	712	78.4877	6.66846	27.8504	2299422	1.52214	3	14.097	1.28	3	1.77453	1.34157	4	22.9947	ADAM9 protein OS=Homo sapiens GN=ADAM9 PE=2 SV=1 - [A0AVL1_HUMAN]
Q5SZJ1	9.04	1	1	188	19.6892	7.41553	7.64766	3.53534e+06	6.31284	1		4.75435	1		1.3278	1		Heparan sulfate proteoglycan 2 (Fragment) OS=Homo sapiens GN=HSPG2 PE=2 SV=1 - [Q5SZJ1_HUMAN]
B6EAT9	12.06	3	3	340	37.2542	5.51611	12.8833	2.25963e+06	2.29762	1		1.21773	3	5.65866	1.32248	1		CD44 OS=Homo sapiens PE=2 SV=1 - [B6EAT9_HUMAN]
O75947	16.77	3	2	161	18.4795	5.30029	15.7765	1.20536e+06	1.68755	1		1.27639	1		1.32213	1		ATP synthase subunit d, mitochondrial OS=Homo sapiens GN=ATP5H PE=1 SV=3 - [ATP5H_HUMAN]
O00116	10.03	10	4	658	72.8658	7.34229	33.8572	4.66928e+06	1.37533	5	50.0137	1.04111	5	11.5294	1.32102	5	39.4655	Alkyldihydroxyacetonephosphate synthase, peroxisomal OS=Homo sapiens GN=AGPS PE=1 SV=1 - [ADAS_HUMAN]
Q9Y6N5	3.11	1	1	450	49.9289	9.11475	9.57324	5.78317e+06	1.09962	1		0.833597	1		1.31912	1		Sulfide:quinone oxidoreductase, mitochondrial OS=Homo sapiens GN=SQRDL PE=1 SV=1 - [SQRD_HUMAN]
Q13418	16.37	8	7	452	51.3859	8.07471	46.4947	1.22578e+07	1.84617	7	11.5393	1.40128	7	7.02181	1.29879	8	16.8008	Integrin-linked protein kinase OS=Homo sapiens GN=ILK PE=1 SV=2 - [ILK_HUMAN]
Q9Y5S9	10.92	4	1	174	19.8767	5.71924	15.6239	1.10329e+06	3.90769	1		3.01675	1		1.29533	1		RNA-binding protein 8A OS=Homo sapiens GN=RBM8A PE=1 SV=1 - [RBM8A_HUMAN]
Q99836	10.47	4	3	296	33.212	6.15088	31.6068	5.49234e+06	1.40413	2	7.61331	1.0845	2	19.7783	1.29473	2	12.0298	Myeloid differentiation primary response protein MyD88 OS=Homo sapiens GN=MYD88 PE=1 SV=1 - [MYD88_HUMAN]
F5GZG8	0.36	1	1	3627	407.753	6.63916	41.2513	1.41892e+06		0			0		1.2938	1		Uncharacterized protein OS=Homo sapiens GN=VPS13C PE=4 SV=1 - [F5GZG8_HUMAN]
P55072	12.41	8	7	806	89.2657	5.26221	44.199	5.52473e+06	1.73374	5	12.1436	1.19912	5	17.2179	1.28841	5	23.3119	Transitional endoplasmic reticulum ATPase OS=Homo sapiens GN=VCP PE=1 SV=4 - [TERA_HUMAN]
P84098	4.59	1	1	196	23.4512	11.4731	6.25417	2.86102e+07	1.45973	1		1.15037	1		1.26892	1		60S ribosomal protein L19 OS=Homo sapiens GN=RPL19 PE=1 SV=1 - [RL19_HUMAN]
P26373	16.11	8	3	211	24.2465	11.6489	30.7611	1.19733e+07	1.57499	3	11.8636	1.18628	3	4.5063	1.26373	3	20.4347	60S ribosomal protein L13 OS=Homo sapiens GN=RPL13 PE=1 SV=4 - [RL13_HUMAN]
F5GZX2	3.68	1	1	272	31.018	6.34131	8.1354	4.08804e+06	4.52357	1		3.58348	1		1.26234	1		Uncharacterized protein OS=Homo sapiens GN=TEKT1 PE=4 SV=1 - [F5GZX2_HUMAN]
B4DM11	4.56	1	1	373	41.8955	7.41553	11.0988	3.60203e+06	0.893351	1		0.71215	1		1.25444	1		Uncharacterized protein OS=Homo sapiens GN=PIP4K2C PE=2 SV=1 - [B4DM11_HUMAN]
P24752	10.77	4	3	427	45.1706	8.85107	25.4026	3.57837e+06	2.15133	2	24.8662	1.73055	2	17.5127	1.24314	2	43.7793	Acetyl-CoA acetyltransferase, mitochondrial OS=Homo sapiens GN=ACAT1 PE=1 SV=1 - [THIL_HUMAN]
E9PQP3	4.01	1	1	274	30.5783	7.72314	21.319	2.6491e+06	1.28843	1		1.03779	1		1.24151	1		Uncharacterized protein OS=Homo sapiens GN=ARFGAP2 PE=4 SV=1 - [E9PQP3_HUMAN]
P23246	14.71	10	7	707	76.1016	9.43701	86.9592	3.66537e+07	3.50705	7	18.639	3.09091	8	21.9063	1.24035	7	7.42619	Splicing factor, proline- and glutamine-rich OS=Homo sapiens GN=SFPQ PE=1 SV=2 - [SFPQ_HUMAN]
Q07020	25.53	4	4	188	21.6211	11.7222	21.7953	1.48432e+07	1.87037	3	4.53064	1.47296	2	2.04241	1.23768	2	10.3977	60S ribosomal protein L18 OS=Homo sapiens GN=RPL18 PE=1 SV=2 - [RL18_HUMAN]
D6RAA6	9.91	3	2	222	25.2073	9.56885	12.1474	4.15764e+06	1.32215	2	15.9533	1.06947	2	19.3392	1.23627	2	3.30974	Uncharacterized protein OS=Homo sapiens GN=TMEM33 PE=4 SV=1 - [D6RAA6_HUMAN]
Q08397	7.32	4	3	574	63.0706	7.51807	20.3491	4.34548e+06	1.59975	2	2.21363	1.29818	2	6.0676	1.2323	2	3.85009	Lysyl oxidase homolog 1 OS=Homo sapiens GN=LOXL1 PE=2 SV=2 - [LOXL1_HUMAN]
B3KVK2	5	1	1	240	25.9181	4.89404	4.87561	4.13338e+06	1.88412	1		1.53867	1		1.22451	1		cDNA FLJ16663 fis, clone THYMU2005759, highly similar to Guanine nucleotide-binding proteinG(I)/G(S)/G(T) subunit beta 1 OS=Homo sapiens PE=2 SV=1 - [B3KVK2_HUMAN]
O00746	13.9	2	2	187	20.6456	10.2866	10.6814	411618	1.74956	1		1.42934	1		1.22404	1		Nucleoside diphosphate kinase, mitochondrial OS=Homo sapiens GN=NME4 PE=1 SV=1 - [NDKM_HUMAN]
Q2TAM5	3.71	1	1	377	42.8416	8.36768	4.46915	475942		0			0		1.22376	1		RELA protein OS=Homo sapiens GN=RELA PE=2 SV=1 - [Q2TAM5_HUMAN]
D6REM6	6.17	5	3	794	88.3045	5.75732	26.5928	9.60401e+06	4.87491	3	10.2298	3.99235	3	16.0972	1.22106	3	5.79599	Uncharacterized protein OS=Homo sapiens GN=MATR3 PE=4 SV=1 - [D6REM6_HUMAN]
F2Z388	28.13	6	3	96	10.638	10.2866	26.9784	1.02605e+07	1.72791	3	4.8524	1.43154	3	1.32522	1.21787	3	0.661237	Uncharacterized protein OS=Homo sapiens GN=RPL35 PE=3 SV=1 - [F2Z388_HUMAN]
B7Z321	2.86	4	2	873	98.9997	6.52197	27.3109	1.39326e+06	1.4283	1		1.17481	1		1.21577	1		Uncharacterized protein OS=Homo sapiens GN=EXOC4 PE=2 SV=1 - [B7Z321_HUMAN]
E9PKZ0	27.8	8	3	205	22.3752	10.7554	40.5732	1.89036e+07	1.50833	3	36.2268	1.24423	3	6.5429	1.21226	3	43.5253	Uncharacterized protein OS=Homo sapiens GN=RPL8 PE=4 SV=1 - [E9PKZ0_HUMAN]
D6R9I9	18.53	9	5	421	47.0064	8.30908	61.4548	9.11396e+06	1.13491	5	8.01861	0.975791	5	15.3232	1.20703	5	9.75555	Uncharacterized protein OS=Homo sapiens GN=ABCE1 PE=4 SV=1 - [D6R9I9_HUMAN]
P14866	25.64	11	8	589	64.0924	8.22119	75.7879	1.05081e+07	3.2016	3	15.3547	2.67813	4	37.4323	1.18447	3	35.0923	Heterogeneous nuclear ribonucleoprotein L OS=Homo sapiens GN=HNRNPL PE=1 SV=2 - [HNRPL_HUMAN]
B4DS01	4.35	2	1	368	40.7296	5.96045	10.5977	2.69864e+06	1.40148	1		1.18679	1		1.1809	1		Uncharacterized protein OS=Homo sapiens GN=EIF4B PE=2 SV=1 - [B4DS01_HUMAN]
Q92747	7.3	5	2	370	41.5427	8.17725	26.9876	8.98556e+06	0.948804	2	15.6653	0.808989	2	1.1527	1.17283	2	14.4931	Actin-related protein 2/3 complex subunit 1A OS=Homo sapiens GN=ARPC1A PE=1 SV=2 - [ARC1A_HUMAN]
E9PQD7	21.28	7	5	235	25.1952	10.2427	41.9237	1.48724e+07	1.15467	5	13.2071	1.33448	4	22.0107	1.17256	4	26.0405	Uncharacterized protein OS=Homo sapiens GN=RPS2 PE=4 SV=1 - [E9PQD7_HUMAN]
F5GZL7	2.74	16	10	5300	605.758	5.38916	195.392	7.51915e+09	1.52863	4	17.3258	1.21236	6	12.4031	1.16548	4	13.3027	Uncharacterized protein OS=Homo sapiens GN=MACF1 PE=4 SV=1 - [F5GZL7_HUMAN]
P37108	19.85	4	2	136	14.5608	10.0376	29.8234	3.60255e+06	1.62545	2	8.84037	1.39591	2	6.04788	1.16444	2	2.78135	Signal recognition particle 14 kDa protein OS=Homo sapiens GN=SRP14 PE=1 SV=2 - [SRP14_HUMAN]
Q13283	17.17	14	5	466	52.1321	5.51611	67.0697	1.3318e+07	1.34383	3	5.0702	1.11104	2	16.1062	1.1573	3	9.47973	Ras GTPase-activating protein-binding protein 1 OS=Homo sapiens GN=G3BP1 PE=1 SV=1 - [G3BP1_HUMAN]
E9PP31	12.92	6	2	178	19.3687	9.27588	21.0777	1.02478e+07	1.32417	2	15.4605	1.14729	2	1.83826	1.15417	2	17.3356	Uncharacterized protein OS=Homo sapiens GN=CAPRIN1 PE=4 SV=1 - [E9PP31_HUMAN]
P38159	18.93	6	5	391	42.3063	10.0522	38.8759	1.42325e+07	4.0807	4	14.0016	3.53867	4	6.81161	1.15364	4	21.024	Heterogeneous nuclear ribonucleoprotein G OS=Homo sapiens GN=RBMX PE=1 SV=3 - [HNRPG_HUMAN]
O43818	2.11	1	1	475	51.8085	7.85498	18.6862	2.32133e+06	2.86324	1		2.49016	1		1.14982	1		U3 small nucleolar RNA-interacting protein 2 OS=Homo sapiens GN=RRP9 PE=1 SV=1 - [U3IP2_HUMAN]
P08107	32.61	44	17	641	70.009	5.65576	166.349	7.46098e+07	1.57783	5	23.345	1.23505	4	6.36448	1.14957	4	17.9659	Heat shock 70 kDa protein 1A/1B OS=Homo sapiens GN=HSPA1A PE=1 SV=5 - [HSP71_HUMAN]
O75396	6.51	2	1	215	24.5775	6.91748	11.5219	4.59385e+06	1.13961	1		0.992914	1		1.14775	1		Vesicle-trafficking protein SEC22b OS=Homo sapiens GN=SEC22B PE=1 SV=4 - [SC22B_HUMAN]
P04075	63.46	59	18	364	39.3953	8.08936	292.775	2.6439e+08	1.14839	26	10.5432	1.01021	26	16.0239	1.14346	26	14.0862	Fructose-bisphosphate aldolase A OS=Homo sapiens GN=ALDOA PE=1 SV=2 - [ALDOA_HUMAN]
Q13011	4.88	2	1	328	35.7934	8.00146	9.5236	5.53884e+06	1.0139	1		0.890258	1		1.13888	1		Delta(3,5)-Delta(2,4)-dienoyl-CoA isomerase, mitochondrial OS=Homo sapiens GN=ECH1 PE=1 SV=2 - [ECH1_HUMAN]
P26196	14.91	7	4	483	54.3823	8.66064	34.9486	7.4233e+06	1.00964	4	5.25553	0.848351	4	26.1074	1.13705	4	15.8861	Probable ATP-dependent RNA helicase DDX6 OS=Homo sapiens GN=DDX6 PE=1 SV=2 - [DDX6_HUMAN]
P27635	12.15	5	2	214	24.5879	10.0815	48.8215	6.81978e+06	1.21968	3	19.9679	1.14875	3	17.3707	1.13013	3	10.5597	60S ribosomal protein L10 OS=Homo sapiens GN=RPL10 PE=1 SV=4 - [RL10_HUMAN]
Q92522	7.51	1	1	213	22.4735	10.7554	5.86516	345978	1.18408	1		1.05168	1		1.1259	1		Histone H1x OS=Homo sapiens GN=H1FX PE=1 SV=1 - [H1X_HUMAN]
Q02878	4.51	2	1	288	32.7076	10.5796	14.7254	2.44446e+06	2.2913	1		2.03902	1		1.12372	1		60S ribosomal protein L6 OS=Homo sapiens GN=RPL6 PE=1 SV=3 - [RL6_HUMAN]
B8QGS9	1.33	1	1	824	91.1835	9.15869	13.2265	1.27492e+06	2.04798	1		1.82646	1		1.12128	1		Truncated plakophilin-2 OS=Homo sapiens GN=PKP2 PE=2 SV=1 - [B8QGS9_HUMAN]
E9PPR1	45.18	12	5	166	18.146	5.04639	49.7884	1.13758e+07	1.03902	6	6.0712	1.06936	6	6.85723	1.12001	7	24.0156	Uncharacterized protein OS=Homo sapiens GN=EEF1D PE=4 SV=1 - [E9PPR1_HUMAN]
Q5T8U2	16.56	3	3	151	16.5291	9.99365	14.4871	8.69472e+06	1.44296	2	10.4848	1.33324	3	9.63876	1.11797	2	15.3538	Ribosomal protein L7a OS=Homo sapiens GN=RPL7A PE=4 SV=1 - [Q5T8U2_HUMAN]
P60891	21.07	8	5	318	34.8119	6.97607	31.4083	6.20127e+06	1.22627	4	19.6863	1.10293	4	12.1984	1.11183	4	9.58109	Ribose-phosphate pyrophosphokinase 1 OS=Homo sapiens GN=PRPS1 PE=1 SV=2 - [PRPS1_HUMAN]
E5RJD2	17.22	4	2	151	15.8883	8.85107	14.6495	9.5764e+06	1.31174	2	9.38249	1.18683	2	2.54869	1.10525	2	11.9526	Uncharacterized protein OS=Homo sapiens GN=DECR1 PE=4 SV=1 - [E5RJD2_HUMAN]
E7EWF1	13.3	9	4	406	45.47	11.0337	52.0053	1.63854e+07	1.62577	4	24.4501	1.76307	5	5.01316	1.10131	4	29.6078	Uncharacterized protein OS=Homo sapiens GN=RPL4 PE=4 SV=1 - [E7EWF1_HUMAN]
B4DI61	11.2	11	3	357	39.6532	8.27979	38.8842	3.27281e+06	0.79269	4	1.66959	0.781369	4	12.3659	1.10045	4	3.62805	Uncharacterized protein OS=Homo sapiens GN=CYR61 PE=2 SV=1 - [B4DI61_HUMAN]
P83881	8.49	1	1	106	12.4328	10.5796	10.0223	1.02644e+07	1.69128	1		1.5402	1		1.09809	1		60S ribosomal protein L36a OS=Homo sapiens GN=RPL36A PE=1 SV=2 - [RL36A_HUMAN]
B3KRS5	9.39	3	3	458	51.9653	5.74463	23.6785	3.26965e+06	2.18168	2	9.10283	2.19766	3	30.5378	1.0979	2	24.3643	Histone deacetylase OS=Homo sapiens GN=HDAC2 PE=2 SV=1 - [B3KRS5_HUMAN]
Q9NRP0	8.05	2	1	149	16.8178	9.12939	6.01812	8.52523e+06	1.39512	1		1.27388	1		1.09517	1		Oligosaccharyltransferase complex subunit OSTC OS=Homo sapiens GN=OSTC PE=1 SV=1 - [OSTC_HUMAN]
P52272	23.29	18	11	730	77.4643	8.70459	82.4663	1.53148e+07	2.4715	10	15.5315	2.30198	10	16.5217	1.09487	11	18.5454	Heterogeneous nuclear ribonucleoprotein M OS=Homo sapiens GN=HNRNPM PE=1 SV=3 - [HNRPM_HUMAN]
C9J8F3	24.83	4	2	149	16.3305	7.95752	21.3006	8.95472e+06	1.06832	1		0.97657	1		1.09395	1		Uncharacterized protein OS=Homo sapiens GN=ALDOC PE=4 SV=1 - [C9J8F3_HUMAN]
B2R603	20.13	12	6	303	33.2604	5.23682	44.9992	52841390	3.82688	3	0.739915	3.3376	2	6.03252	1.09264	2	1.11948	Uncharacterized protein OS=Homo sapiens GN=HNRNPC PE=2 SV=1 - [B2R603_HUMAN]
Q69YN2	2.6	1	1	538	60.5808	7.23975	12.8248	2.14158e+06	1.12657	1		1.0346	1		1.08889	1		CWF19-like protein 1 OS=Homo sapiens GN=CWF19L1 PE=1 SV=2 - [C19L1_HUMAN]
F5GYQ4	41.63	41	15	490	54.2526	7.79639	195.356	4.15285e+07	0.757576	16	13.164	0.707855	17	15.5004	1.0887	16	9.46056	Uncharacterized protein OS=Homo sapiens GN=GLUD1 PE=4 SV=1 - [F5GYQ4_HUMAN]
P08238	19.75	27	12	724	83.2121	5.03369	139.763	2.93111e+07	1.18711	3	4.09784	0.975484	3	1.49757	1.08727	3	9.32404	Heat shock protein HSP 90-beta OS=Homo sapiens GN=HSP90AB1 PE=1 SV=4 - [HS90B_HUMAN]
O75534	1.25	1	1	798	88.8289	6.25244	18.1939	1.44296e+06	1.50044	1		1.38113	1		1.08639	1		Cold shock domain-containing protein E1 OS=Homo sapiens GN=CSDE1 PE=1 SV=2 - [CSDE1_HUMAN]
P67870	4.19	1	1	215	24.926	5.5542	6.7453	1.50829e+06	1.1867	1		1.09603	1		1.08273	1		Casein kinase II subunit beta OS=Homo sapiens GN=CSNK2B PE=1 SV=1 - [CSK2B_HUMAN]
F5H8I7	2.11	1	1	569	61.1261	9.02686	10.3296	3.40866e+06	1.13518	1		1.05158	1		1.07951	1		Uncharacterized protein OS=Homo sapiens GN=YTHDF2 PE=4 SV=1 - [F5H8I7_HUMAN]
E7EPR3	3.68	3	2	733	82.9808	9.14404	40.4808	3.56428e+06	1.4595	2	7.30405	1.35362	2	9.08878	1.07822	2	1.77589	Uncharacterized protein OS=Homo sapiens GN=IFI16 PE=4 SV=1 - [E7EPR3_HUMAN]
P51659	29.89	41	17	736	79.6363	8.83643	193.726	1.1974e+07	1.30776	20	16.4542	1.23363	20	12.0552	1.0769	19	14.5193	Peroxisomal multifunctional enzyme type 2 OS=Homo sapiens GN=HSD17B4 PE=1 SV=3 - [DHB4_HUMAN]
P50416	3.36	3	2	773	88.3107	8.646	19.8995	2.77483e+06	0.919746	1		0.856811	1		1.07345	1		Carnitine O-palmitoyltransferase 1, liver isoform OS=Homo sapiens GN=CPT1A PE=1 SV=2 - [CPT1A_HUMAN]
P23284	43.06	24	8	216	23.7275	9.40771	108.178	4.79453e+07	1.53509	10	11.5259	1.52001	8	11.0742	1.06805	8	7.93193	Peptidyl-prolyl cis-trans isomerase B OS=Homo sapiens GN=PPIB PE=1 SV=2 - [PPIB_HUMAN]
F5GYZ3	11.52	4	3	382	43.8381	8.63135	57.5309	3.20186e+06	3.12425	4	5.97015	2.71919	4	4.48155	1.06747	4	10.8164	Uncharacterized protein OS=Homo sapiens GN=NONO PE=4 SV=1 - [F5GYZ3_HUMAN]
E9PP29	14.96	2	1	127	14.0803	9.40771	6.40687	2.66522e+06	1.12045	1		1.05405	1		1.063	1		Uncharacterized protein OS=Homo sapiens GN=TMEM41B PE=4 SV=1 - [E9PP29_HUMAN]
D3YTB1	9.77	3	1	133	15.6067	11.4438	25.3441	5.83401e+06	1.31588	1		1.24078	1		1.06052	1		Uncharacterized protein OS=Homo sapiens GN=RPL32 PE=4 SV=1 - [D3YTB1_HUMAN]
O95573	12.78	13	6	720	80.3683	8.38232	59.3045	6.19756e+06	1.17505	4	4.72946	1.02772	4	24.7629	1.05775	5	7.9562	Long-chain-fatty-acid--CoA ligase 3 OS=Homo sapiens GN=ACSL3 PE=1 SV=3 - [ACSL3_HUMAN]
P61353	33.82	4	3	136	15.7877	10.5649	37.2148	9.09581e+06	1.20368	3	43.4511	0.961176	2	21.2782	1.05406	2	4.50956	60S ribosomal protein L27 OS=Homo sapiens GN=RPL27 PE=1 SV=2 - [RL27_HUMAN]
O43390	11.06	8	6	633	70.8993	8.1333	49.682	1.92548e+07	4.35616	3	6.95008	5.02684	4	49.698	1.05393	3	29.6058	Heterogeneous nuclear ribonucleoprotein R OS=Homo sapiens GN=HNRNPR PE=1 SV=1 - [HNRPR_HUMAN]
P35659	15.73	5	5	375	42.6479	8.55811	36.0105	1.26953e+07	5.35796	5	11.6971	4.92263	4	11.4791	1.05221	4	6.56362	Protein DEK OS=Homo sapiens GN=DEK PE=1 SV=1 - [DEK_HUMAN]
B4DJZ8	3.81	4	2	682	75.8054	5.21143	24.0804	4.04293e+06	0.924536	2	16.7639	0.985202	1		1.04994	1		Uncharacterized protein OS=Homo sapiens GN=LDLR PE=2 SV=1 - [B4DJZ8_HUMAN]
P60842	20.44	11	6	406	46.1246	5.47803	60.8511	1.67851e+07	1.38839	3	6.34847	1.32682	3	10.45	1.0464	3	4.08123	Eukaryotic initiation factor 4A-I OS=Homo sapiens GN=EIF4A1 PE=1 SV=1 - [IF4A1_HUMAN]
B4DGT1	0.91	2	1	1312	151.541	5.22412	30.106	1.42809e+06	1.22799	1		1.17371	1		1.04624	1		Uncharacterized protein OS=Homo sapiens GN=SPTAN1 PE=2 SV=1 - [B4DGT1_HUMAN]
P51571	13.87	4	2	173	18.9866	6.15088	12.7827	3.39096e+06	1.14007	1		1.09002	1		1.04592	1		Translocon-associated protein subunit delta OS=Homo sapiens GN=SSR4 PE=1 SV=1 - [SSRD_HUMAN]
B4E0X8	15.1	8	7	629	66.1908	7.56201	32.5637	1.23617e+07	2.11385	4	16.2098	2.17118	5	48.8605	1.04572	4	11.5995	Uncharacterized protein OS=Homo sapiens GN=FUBP1 PE=2 SV=1 - [B4E0X8_HUMAN]
P60660	58.28	23	9	151	16.9191	4.65283	94.2607	7.55836e+07	1.2813	10	7.87081	1.25789	10	5.28103	1.03699	11	14.4966	Myosin light polypeptide 6 OS=Homo sapiens GN=MYL6 PE=1 SV=2 - [MYL6_HUMAN]
Q9GZT3	22.02	3	2	109	12.3414	10.2427	11.166	2.88987e+06	1.11786	2	27.6059	1.0782	2	13.7457	1.03679	2	13.4798	SRA stem-loop-interacting RNA-binding protein, mitochondrial OS=Homo sapiens GN=SLIRP PE=1 SV=1 - [SLIRP_HUMAN]
O60884	3.16	3	1	412	45.7166	6.48096	21.8891	6.55748e+06	1.16946	1		1.13143	1		1.03361	1		DnaJ homolog subfamily A member 2 OS=Homo sapiens GN=DNAJA2 PE=1 SV=1 - [DNJA2_HUMAN]
P31689	13.1	6	3	397	44.8395	7.07861	31.7537	2.48227e+06	1.26962	2	16.4926	1.23337	2	36.7468	1.02939	2	19.386	DnaJ homolog subfamily A member 1 OS=Homo sapiens GN=DNAJA1 PE=1 SV=2 - [DNJA1_HUMAN]
F2Z3A5	36.16	26	11	354	40.1026	10.2134	119.229	2.69345e+07	1.41229	10	3.69617	1.42032	11	7.60328	1.0293	9	17.7925	Uncharacterized protein OS=Homo sapiens GN=RPL3 PE=3 SV=1 - [F2Z3A5_HUMAN]
O43294	13.88	8	5	461	49.7818	7.03467	46.3524	7.01749e+06	1.07288	5	12.5619	1.04216	5	9.14782	1.02783	5	16.4427	Transforming growth factor beta-1-induced transcript 1 protein OS=Homo sapiens GN=TGFB1I1 PE=1 SV=2 - [TGFI1_HUMAN]
Q03252	17.83	10	9	600	67.6475	5.35107	54.7272	3.84212e+07	4.04219	5	44.8078	3.69379	6	12.5497	1.02293	5	66.8345	Lamin-B2 OS=Homo sapiens GN=LMNB2 PE=1 SV=3 - [LMNB2_HUMAN]
A8MUD9	31.25	10	6	208	24.4174	10.6675	51.8399	3.09903e+07	1.4765	6	16.9276	1.39545	6	19.1561	1.02254	6	8.12172	Uncharacterized protein OS=Homo sapiens GN=RPL7 PE=3 SV=1 - [A8MUD9_HUMAN]
Q9Y2Z4	3.14	3	1	477	53.1657	8.98291	15.2852	3.6812e+06	1.02333	1		1.00104	1		1.02227	1		Tyrosyl-tRNA synthetase, mitochondrial OS=Homo sapiens GN=YARS2 PE=1 SV=2 - [SYYM_HUMAN]
Q53GQ0	8.65	2	2	312	34.3022	9.31982	19.868	4.54961e+06	0.906226	1		0.886933	1		1.02175	1		Estradiol 17-beta-dehydrogenase 12 OS=Homo sapiens GN=HSD17B12 PE=1 SV=2 - [DHB12_HUMAN]
B4E3E8	26.93	34	15	646	71.3109	6.62451	139.509	2.4324e+07	1.2135	13	11.238	1.14468	11	9.22774	1.01771	12	7.79588	Uncharacterized protein OS=Homo sapiens GN=DDX3X PE=2 SV=1 - [B4E3E8_HUMAN]
Q8IXB1	27.87	31	18	793	91.0213	7.18115	151.148	4.15772e+07	1.52048	17	8.44514	1.61278	17	13.3472	1.01679	17	14.2231	DnaJ homolog subfamily C member 10 OS=Homo sapiens GN=DNAJC10 PE=1 SV=2 - [DJC10_HUMAN]
C9J4C4	12.42	1	1	153	17.1455	8.60205	4.87689	1.44428e+06	1.70586	1		1.68752	1		1.01087	1		Uncharacterized protein OS=Homo sapiens GN=FLCN PE=4 SV=1 - [C9J4C4_HUMAN]
Q02809	5.36	3	3	727	83.4974	6.94678	16.5372	1798356	1.76208	2	47.0613	1.29003	1		1.0102	1		Procollagen-lysine,2-oxoglutarate 5-dioxygenase 1 OS=Homo sapiens GN=PLOD1 PE=1 SV=2 - [PLOD1_HUMAN]
P47914	9.43	1	1	159	17.7411	11.6636	6.62758	6.96401e+06	1.57244	1		1.55697	1		1.00994	1		60S ribosomal protein L29 OS=Homo sapiens GN=RPL29 PE=1 SV=2 - [RL29_HUMAN]
P54886	16.48	22	11	795	87.2475	7.12256	105.496	1.16399e+07	0.915499	11	13.1455	0.916268	11	11.3672	1.00202	11	14.2166	Delta-1-pyrroline-5-carboxylate synthase OS=Homo sapiens GN=ALDH18A1 PE=1 SV=2 - [P5CS_HUMAN]
P09651	29.57	23	9	372	38.7231	9.12939	111.116	4.43184e+07	2.48501	8	13.5956	2.58142	8	17.6248	1.00003	8	8.35704	Heterogeneous nuclear ribonucleoprotein A1 OS=Homo sapiens GN=HNRNPA1 PE=1 SV=5 - [ROA1_HUMAN]
P04406	64.48	57	15	335	36.0304	8.45557	263.326	2.8423e+08	1.3046	11	10.3686	1.26699	11	9.6493	0.998217	10	9.0071	Glyceraldehyde-3-phosphate dehydrogenase OS=Homo sapiens GN=GAPDH PE=1 SV=3 - [G3P_HUMAN]
P67809	47.22	18	7	324	35.9027	9.87646	80.7792	4.24294e+07	1.19737	5	2.11686	1.22111	6	11.0651	0.994036	5	4.3643	Nuclease-sensitive element-binding protein 1 OS=Homo sapiens GN=YBX1 PE=1 SV=3 - [YBOX1_HUMAN]
E7EPB3	28.23	7	3	124	14.5486	10.2134	27.7832	3.74827e+07	1.18999	3	1.28688	1.07559	3	0.151711	0.993224	3	11.6743	Uncharacterized protein OS=Homo sapiens GN=RPL14 PE=4 SV=1 - [E7EPB3_HUMAN]
Q9UL42	3.02	1	1	364	41.4832	4.85596	6.13903	2.85115e+06		0			0		0.992368	1		Paraneoplastic antigen Ma2 OS=Homo sapiens GN=PNMA2 PE=1 SV=2 - [PNMA2_HUMAN]
P35579	29.34	124	53	1960	226.392	5.60498	630.775	4.52897e+07	1.29176	49	8.98145	1.27852	51	12.9284	0.992183	49	18.3685	Myosin-9 OS=Homo sapiens GN=MYH9 PE=1 SV=4 - [MYH9_HUMAN]
Q14974	4.79	4	3	876	97.108	4.77979	28.712	7.11729e+06	1.56504	3	25.7729	1.58167	3	12.4652	0.989491	3	39.1656	Importin subunit beta-1 OS=Homo sapiens GN=KPNB1 PE=1 SV=2 - [IMB1_HUMAN]
B4DHG0	3.17	1	1	410	43.5596	7.03467	18.8242	5.71302e+06	0.974489	1		0.985832	1		0.988493	1		Uncharacterized protein OS=Homo sapiens GN=DLD PE=2 SV=1 - [B4DHG0_HUMAN]
Q92616	1.5	4	3	2671	292.572	7.47412	56.7994	8.658e+06	1.03341	1		1.04925	1		0.984904	1		Translational activator GCN1 OS=Homo sapiens GN=GCN1L1 PE=1 SV=6 - [GCN1L_HUMAN]
Q9BRP8	8.82	1	1	204	22.642	9.45166	4.80966	523699	1.12128	1		1.13865	1		0.98474	1		Partner of Y14 and mago OS=Homo sapiens GN=WIBG PE=1 SV=1 - [WIBG_HUMAN]
P60953	5.24	2	1	191	21.245	6.55127	13.9214	6.23856e+06	1.26705	1		1.29032	1		0.981967	1		Cell division control protein 42 homolog OS=Homo sapiens GN=CDC42 PE=1 SV=2 - [CDC42_HUMAN]
P40939	14.15	12	8	763	82.9469	9.0415	61.4756	8.44537e+06	1.04976	8	14.7595	1.1292	8	14.3782	0.981868	8	8.82311	Trifunctional enzyme subunit alpha, mitochondrial OS=Homo sapiens GN=HADHA PE=1 SV=2 - [ECHA_HUMAN]
B4DJV2	10.6	7	4	453	50.3997	7.89893	39.5153	2.60464e+07	1.04367	4	10.5852	0.997903	4	9.59271	0.981409	4	3.795	Citrate synthase OS=Homo sapiens GN=CS PE=2 SV=1 - [B4DJV2_HUMAN]
Q01081	5.42	1	1	240	27.8545	8.80713	5.90394	830293	1.60622	1		1.63718	1		0.981089	1		Splicing factor U2AF 35 kDa subunit OS=Homo sapiens GN=U2AF1 PE=1 SV=3 - [U2AF1_HUMAN]
Q86VS8	1.81	2	1	718	83.0744	5.17334	14.5148	1.10178e+06	1.08451	1		1.10626	1		0.980333	1		Protein Hook homolog 3 OS=Homo sapiens GN=HOOK3 PE=1 SV=2 - [HOOK3_HUMAN]
P30050	64.85	19	8	165	17.8075	9.42236	79.5872	7.92495e+07	1.01216	6	3.59328	1.09878	8	11.0994	0.978505	6	1.46006	60S ribosomal protein L12 OS=Homo sapiens GN=RPL12 PE=1 SV=1 - [RL12_HUMAN]
Q15056	21.37	5	3	248	27.3684	7.2251	19.1335	4.86535e+06	1.03547	1		1.05844	1		0.978295	1		Eukaryotic translation initiation factor 4H OS=Homo sapiens GN=EIF4H PE=1 SV=5 - [IF4H_HUMAN]
P26641	21.74	30	10	437	50.0871	6.66846	122.071	1.42987e+08	1.13668	14	9.63158	1.1613	14	11.0474	0.978051	14	12.4386	Elongation factor 1-gamma OS=Homo sapiens GN=EEF1G PE=1 SV=3 - [EF1G_HUMAN]
C9IZN5	9.68	1	1	93	10.6875	5.90967	4.0728	1.37685e+06	2.6976	1		2.76089	1		0.977076	1		Uncharacterized protein OS=Homo sapiens GN=NDUFA5 PE=4 SV=1 - [C9IZN5_HUMAN]
Q07157	1.09	1	1	1748	195.34	6.69775	12.0929	2.46046e+06	1.17512	1		1.20517	1		0.975067	1		Tight junction protein ZO-1 OS=Homo sapiens GN=TJP1 PE=1 SV=3 - [ZO1_HUMAN]
E7EUT8	5.58	2	2	448	52.4221	5.2749	14.2455	2.04595e+06	2.95706	2	19.7343	3.03596	2	44.7141	0.974014	2	23.4603	Uncharacterized protein OS=Homo sapiens GN=SF3A3 PE=4 SV=1 - [E7EUT8_HUMAN]
Q7L523	3.51	2	1	313	36.5426	7.72314	8.55119	1.72226e+06	0.959096	1		0.985709	1		0.973001	1		Ras-related GTP-binding protein A OS=Homo sapiens GN=RRAGA PE=1 SV=1 - [RRAGA_HUMAN]
Q08211	5.75	13	6	1270	140.869	6.84424	63.4235	1.4268e+07	1.50369	6	14.3661	1.55358	6	10.1509	0.971339	7	22.9934	ATP-dependent RNA helicase A OS=Homo sapiens GN=DHX9 PE=1 SV=4 - [DHX9_HUMAN]
E9PDB2	11.82	6	2	296	30.8552	8.42627	24.5571	9.92921e+06	1.38151	2	14.5687	1.42361	2	3.26632	0.970425	2	11.2623	Uncharacterized protein OS=Homo sapiens GN=MDH2 PE=3 SV=1 - [E9PDB2_HUMAN]
Q01813	19.9	15	10	784	85.5415	7.54736	78.3041	7.92329e+06	1.21807	7	39.798	1.16765	5	15.7352	0.969466	5	11.8817	6-phosphofructokinase type C OS=Homo sapiens GN=PFKP PE=1 SV=2 - [K6PP_HUMAN]
B7ZAT2	22.34	15	7	488	52.6846	6.44287	81.1007	7.32723e+06	1.05079	3	6.69426	1.1254	4	14.206	0.969166	3	17.8814	Chaperonin containing TCP1, subunit 2 (Beta), isoform CRA_c OS=Homo sapiens GN=CCT2 PE=2 SV=1 - [B7ZAT2_HUMAN]
P21980	33.19	26	14	687	77.2797	5.22412	124.148	4.99215e+07	2.55183	12	11.4581	2.86989	15	18.7582	0.969036	12	10.5589	Protein-glutamine gamma-glutamyltransferase 2 OS=Homo sapiens GN=TGM2 PE=1 SV=2 - [TGM2_HUMAN]
P62306	15.12	2	1	86	9.71878	4.66553	6.97168	4.34782e+06	1.71505	1		1.77074	1		0.968546	1		Small nuclear ribonucleoprotein F OS=Homo sapiens GN=SNRPF PE=1 SV=1 - [RUXF_HUMAN]
F5H7M3	3.59	2	1	418	44.6336	6.44287	11.6631	1.52771e+06	1.19094	1		1.23097	1		0.967479	1		Uncharacterized protein OS=Homo sapiens GN=DLAT PE=3 SV=1 - [F5H7M3_HUMAN]
Q13049	3.83	2	2	653	71.9424	6.97607	13.657	1.35059e+06	1.31123	2	28.465	1.35773	2	1.08201	0.96575	2	29.6146	E3 ubiquitin-protein ligase TRIM32 OS=Homo sapiens GN=TRIM32 PE=1 SV=2 - [TRI32_HUMAN]
P62805	60.19	27	11	103	11.3604	11.356	120.002	5.42602e+08	3.72284	14	14.51	4.18297	13	16.169	0.964764	13	18.9902	Histone H4 OS=Homo sapiens GN=HIST1H4A PE=1 SV=2 - [H4_HUMAN]
Q9BVJ7	7.33	3	1	150	16.5776	8.20654	11.6118	2.39794e+06	0.683463	1		0.708742	1		0.964333	1		Dual specificity protein phosphatase 23 OS=Homo sapiens GN=DUSP23 PE=1 SV=1 - [DUS23_HUMAN]
P48059	12.92	4	3	325	37.2258	8.04541	33.7951	1.17391e+07	1.49531	3	4.16552	1.5081	3	1.53101	0.964059	3	5.69926	LIM and senescent cell antigen-like-containing domain protein 1 OS=Homo sapiens GN=LIMS1 PE=1 SV=4 - [LIMS1_HUMAN]
F2Z2G2	22.06	2	1	68	7.55375	5.80811	9.46354	1.1965e+07	1.20392	1		1.25094	1		0.962412	1		Uncharacterized protein OS=Homo sapiens GN=EEF1B2 PE=4 SV=1 - [F2Z2G2_HUMAN]
Q5T0P8	20.77	5	2	130	15.0592	10.8872	29.4182	1.64052e+07	1.25468	2	20.3652	1.16118	3	35.5	0.961993	2	2.93332	40S ribosomal protein S24 OS=Homo sapiens GN=RPS24 PE=2 SV=1 - [Q5T0P8_HUMAN]
Q92600	3.68	3	1	299	33.6099	8.03076	11.7636	1.74528e+06	0.845186	1		0.879009	1		0.961521	1		Cell differentiation protein RCD1 homolog OS=Homo sapiens GN=RQCD1 PE=1 SV=1 - [RCD1_HUMAN]
P42166	11.1	5	5	694	75.4456	7.66455	23.3999	6.23737e+06	2.88478	3	37.978	3.00455	3	57.5243	0.960139	3	9.34908	Lamina-associated polypeptide 2, isoform alpha OS=Homo sapiens GN=TMPO PE=1 SV=2 - [LAP2A_HUMAN]
Q15717	18.71	5	4	326	36.0692	9.17334	25.9929	1.06503e+07	2.97458	4	8.93847	2.75258	3	20.5913	0.958826	3	127.756	ELAV-like protein 1 OS=Homo sapiens GN=ELAVL1 PE=1 SV=2 - [ELAV1_HUMAN]
O19617	13.93	8	3	366	40.6849	5.87158	46.8296	5.61746e+06	0.963163	1		1.00534	1		0.958052	1		HLA class I antigen OS=Homo sapiens GN=HLA-C PE=2 SV=1 - [O19617_HUMAN]
F5H780	8.5	5	3	459	50.6339	6.62451	29.1436	4.79121e+06	1.40548	4	37.6482	1.57342	3	32.7096	0.957875	3	11.2106	Uncharacterized protein OS=Homo sapiens GN=TXNRD1 PE=3 SV=1 - [F5H780_HUMAN]
P49207	10.26	3	1	117	13.2845	11.4731	20.2034	1.74033e+06	1.25483	1		1.3103	1		0.957667	1		60S ribosomal protein L34 OS=Homo sapiens GN=RPL34 PE=1 SV=3 - [RL34_HUMAN]
Q5JR95	33.51	9	6	188	21.866	10.3599	52.3747	2.35146e+07	1.11008	6	16.3154	1.18	6	10.2706	0.956421	6	31.6123	Ribosomal protein S8 OS=Homo sapiens GN=RPS8 PE=4 SV=1 - [Q5JR95_HUMAN]
B3KTM6	42.91	21	8	247	28.0262	9.12939	80.2832	1.20031e+07	1.37971	9	21.6211	1.32162	9	27.0279	0.956057	9	12.5463	Ribosomal protein L5, isoform CRA_b OS=Homo sapiens GN=RPL5 PE=2 SV=1 - [B3KTM6_HUMAN]
B4DEB1	16.26	5	2	123	14.0439	11.3413	45.7241	6.13813e+08	3.30438	3	4.28012	3.43928	3	3.52227	0.955885	3	0.756986	Histone H3 OS=Homo sapiens GN=H3F3A PE=2 SV=1 - [B4DEB1_HUMAN]
Q13247	7.85	3	2	344	39.5634	11.4292	17.7349	2.19613e+06	1.6413	2	23.34	1.72241	2	7.1489	0.952908	2	15.9922	Serine/arginine-rich splicing factor 6 OS=Homo sapiens GN=SRSF6 PE=1 SV=2 - [SRSF6_HUMAN]
P62269	37.5	24	8	152	17.7079	10.9897	101.141	9.08705e+07	0.9837	10	5.83304	1.06217	10	4.31876	0.952528	10	12.9968	40S ribosomal protein S18 OS=Homo sapiens GN=RPS18 PE=1 SV=3 - [RS18_HUMAN]
B4DVY1	5.21	4	2	499	58.1037	5.70654	17.3873	2.17067e+06	1.56861	2	25.6134	1.38962	1		0.952309	1		Uncharacterized protein OS=Homo sapiens GN=EIF3D PE=2 SV=1 - [B4DVY1_HUMAN]
B4DWJ2	6.54	5	4	764	86.5242	7.04932	33.0073	4.02868e+06	1.00554	3	0.818959	1.08761	4	6.39148	0.950852	3	8.87302	Uncharacterized protein OS=Homo sapiens GN=QARS PE=2 SV=1 - [B4DWJ2_HUMAN]
P04183	15.81	3	2	234	25.452	8.51416	17.0758	1.34987e+06	0.977135	2	31.2991	1.02862	2	9.29241	0.949951	2	41.478	Thymidine kinase, cytosolic OS=Homo sapiens GN=TK1 PE=1 SV=2 - [KITH_HUMAN]
P62979	50.64	44	7	156	17.9535	9.64209	204.823	1.33186e+08	1.58611	22	80.6903	1.07426	22	27.1448	0.949935	22	122.249	Ubiquitin-40S ribosomal protein S27a OS=Homo sapiens GN=RPS27A PE=1 SV=2 - [RS27A_HUMAN]
B4DMI0	13.38	2	2	269	31.3519	7.25439	10.7349	1.96265e+07	1.29954	1		1.36906	1		0.949224	1		Uncharacterized protein OS=Homo sapiens GN=FAM172A PE=2 SV=1 - [B4DMI0_HUMAN]
Q14258	4.44	4	2	630	70.9277	8.08936	23.6323	4.37032e+06	0.0971976	2	29414.6	0.112583	2	62788.8	0.94877	2	36.9509	E3 ubiquitin/ISG15 ligase TRIM25 OS=Homo sapiens GN=TRIM25 PE=1 SV=2 - [TRI25_HUMAN]
P62314	20.17	4	2	119	13.2734	11.561	16.0795	4.12024e+06	1.99507	2	21.4944	2.10292	2	11.0405	0.948718	2	10.2721	Small nuclear ribonucleoprotein Sm D1 OS=Homo sapiens GN=SNRPD1 PE=1 SV=1 - [SMD1_HUMAN]
Q9BYG9	13.13	4	2	259	28.3827	4.71631	30.1926	1.02025e+07	1.24183	2	5.37699	1.30956	2	1.09568	0.948278	2	4.27942	Nucleophosmin (Nucleolar phosphoprotein B23, numatrin) OS=Homo sapiens GN=NPM1 PE=2 SV=1 - [Q9BYG9_HUMAN]
P07339	33.01	54	11	412	44.5236	6.53662	264.595	2.30703e+08	0.908599	19	19.4339	0.941238	20	11.9544	0.946163	20	21.6785	Cathepsin D OS=Homo sapiens GN=CTSD PE=1 SV=1 - [CATD_HUMAN]
E7ERH3	10.29	18	7	1205	128.987	7.26904	101.571	1.44293e+07	0.863956	9	15.194	0.957849	8	15.3242	0.945884	8	11.0874	Uncharacterized protein OS=Homo sapiens GN=TNS3 PE=4 SV=1 - [E7ERH3_HUMAN]
P53396	14.44	21	11	1101	120.762	7.32764	101.992	1.54327e+07	0.969706	10	28.0611	1.06303	10	14.8004	0.943344	10	14.2183	ATP-citrate synthase OS=Homo sapiens GN=ACLY PE=1 SV=3 - [ACLY_HUMAN]
C9JB50	34.78	8	3	69	7.88318	10.6968	35.7389	8.67937e+06	1.25609	3	0.412593	1.33334	3	0.229314	0.942066	3	2.44204	Ribosomal protein L28, isoform CRA_c OS=Homo sapiens GN=RPL28 PE=4 SV=1 - [C9JB50_HUMAN]
Q12905	20	9	5	390	43.0352	5.26221	41.43	1.36357e+07	1.54475	6	16.827	1.71225	6	7.30595	0.936173	6	32.8238	Interleukin enhancer-binding factor 2 OS=Homo sapiens GN=ILF2 PE=1 SV=2 - [ILF2_HUMAN]
Q86V81	4.28	1	1	257	26.8716	11.1509	12.5345	4016476	2.12918	1		2.2744	1		0.936151	1		THO complex subunit 4 OS=Homo sapiens GN=THOC4 PE=1 SV=3 - [THOC4_HUMAN]
Q9P0L0	6.43	3	1	249	27.8752	8.6167	20.5023	1.01163e+07	1.1147	2	11.1395	1.1935	2	2.36197	0.933977	2	8.76028	Vesicle-associated membrane protein-associated protein A OS=Homo sapiens GN=VAPA PE=1 SV=3 - [VAPA_HUMAN]
P29966	31.63	14	6	332	31.5359	4.44971	68.7854	1.05413e+07	1.11859	7	12.3386	1.18658	7	9.57015	0.933955	7	5.0573	Myristoylated alanine-rich C-kinase substrate OS=Homo sapiens GN=MARCKS PE=1 SV=4 - [MARCS_HUMAN]
P62851	24	7	3	125	13.7337	10.1108	27.7362	4.99299e+07	1.1778	3	11.3885	1.27434	3	20.2934	0.9333	3	1.44482	40S ribosomal protein S25 OS=Homo sapiens GN=RPS25 PE=1 SV=1 - [RS25_HUMAN]
Q6NZI2	20.51	11	6	390	43.4498	5.60498	54.8899	2.13162e+07	1.11894	6	17.965	1.24964	8	18.8326	0.931597	6	9.60953	Polymerase I and transcript release factor OS=Homo sapiens GN=PTRF PE=1 SV=1 - [PTRF_HUMAN]
P35268	62.5	12	6	128	14.7778	9.18799	45.2028	4.00077e+07	1.08567	4	4.35802	1.18511	4	6.53123	0.931307	4	9.33663	60S ribosomal protein L22 OS=Homo sapiens GN=RPL22 PE=1 SV=2 - [RL22_HUMAN]
P29317	3.89	7	3	976	108.197	6.22705	45.9128	1.02011e+07	0.941593	3	0.422178	1.01107	3	7.91664	0.93128	3	19.6028	Ephrin type-A receptor 2 OS=Homo sapiens GN=EPHA2 PE=1 SV=2 - [EPHA2_HUMAN]
B4DN45	13.71	7	3	299	32.9441	7.25439	27.9391	6.81949e+06	0.797359	2	4.64986	0.857868	2	2.43788	0.929465	2	7.09376	S-adenosylmethionine synthase OS=Homo sapiens GN=MAT2A PE=2 SV=1 - [B4DN45_HUMAN]
D6RFJ8	9.67	6	2	424	47.2629	7.73779	28.67	1.26568e+07	1.06872	3	6.24916	1.10856	3	0.462722	0.927197	3	5.78518	Uncharacterized protein OS=Homo sapiens GN=G3BP2 PE=4 SV=1 - [D6RFJ8_HUMAN]
E7ERI3	1.99	1	1	602	70.3318	8.55811	6.38101	2.02724e+06		0			0		0.926996	1		Uncharacterized protein OS=Homo sapiens GN=TARS PE=3 SV=1 - [E7ERI3_HUMAN]
Q14192	58.06	30	12	279	32.1706	7.54736	144.697	4.34337e+07	0.933099	14	5.82625	0.986305	14	12.7599	0.926651	14	7.37284	Four and a half LIM domains protein 2 OS=Homo sapiens GN=FHL2 PE=1 SV=3 - [FHL2_HUMAN]
F5GWI4	12.09	6	3	339	38.2684	5.84619	32.6761	9.08606e+06	1.15974	3	1.87619	1.23881	3	1.56608	0.926335	3	0.310041	Uncharacterized protein OS=Homo sapiens GN=ADA PE=3 SV=1 - [F5GWI4_HUMAN]
E5RIT6	28.91	7	4	128	15.1975	11.0923	58.2188	1.98656e+07	1.1164	5	4.21781	1.20534	5	9.94199	0.926207	5	3.832	Uncharacterized protein OS=Homo sapiens GN=RPL26L1 PE=3 SV=1 - [E5RIT6_HUMAN]
P12236	20.47	11	6	298	32.8452	9.74463	51.5413	3.84954e+07	1.49119	2	6.44192	1.61033	2	8.68772	0.926014	2	2.23642	ADP/ATP translocase 3 OS=Homo sapiens GN=SLC25A6 PE=1 SV=4 - [ADT3_HUMAN]
E7EWI9	20.19	12	6	322	34.081	8.32373	62.9358	2.5161e+07	3.45739	8	13.4543	3.66364	7	19.6611	0.925403	7	17.2601	Uncharacterized protein OS=Homo sapiens GN=HNRNPA3 PE=4 SV=1 - [E7EWI9_HUMAN]
Q04837	36.49	6	4	148	17.249	9.59814	24.5478	9.42065e+06	1.36655	3	2.8948	1.58788	4	22.1452	0.922582	3	20.4599	Single-stranded DNA-binding protein, mitochondrial OS=Homo sapiens GN=SSBP1 PE=1 SV=1 - [SSBP_HUMAN]
Q3ZCQ8	4.82	1	1	353	39.6215	8.36768	6.77186	928497	0.912764	1		0.989865	1		0.92211	1		Mitochondrial import inner membrane translocase subunit TIM50 OS=Homo sapiens GN=TIMM50 PE=1 SV=2 - [TIM50_HUMAN]
B4DRU0	2.86	3	2	735	84.9132	6.81494	13.6768	4.79026e+06	1.4152	2	11.8858	1.53843	2	33.6224	0.919899	2	21.1119	Uncharacterized protein OS=Homo sapiens GN=EIF3C PE=2 SV=1 - [B4DRU0_HUMAN]
C9JFV5	10.73	12	6	764	82.6891	8.26514	81.8311	6.13198e+06	1.34869	6	14.7349	1.28229	5	18.9972	0.91939	5	14.6208	Uncharacterized protein OS=Homo sapiens GN=ILF3 PE=4 SV=1 - [C9JFV5_HUMAN]
E7EUY0	11.3	55	33	4096	465.089	7.1665	291.396	1.75336e+07	1.37169	31	10.8048	1.40376	30	12.6102	0.919053	29	19.6008	Uncharacterized protein OS=Homo sapiens GN=PRKDC PE=4 SV=1 - [E7EUY0_HUMAN]
P46778	18.13	9	3	160	18.5531	10.4917	53.0882	7.40373e+06	1.16174	5	9.12505	1.27615	5	4.66235	0.917543	5	12.5866	60S ribosomal protein L21 OS=Homo sapiens GN=RPL21 PE=1 SV=2 - [RL21_HUMAN]
Q07954	8.67	63	31	4544	504.276	5.38916	330.062	2.52363e+07	0.930149	31	10.8978	0.999098	32	16.3451	0.916744	31	9.62961	Prolow-density lipoprotein receptor-related protein 1 OS=Homo sapiens GN=LRP1 PE=1 SV=2 - [LRP1_HUMAN]
Q9Y265	5.48	3	2	456	50.1963	6.41748	16.2999	7.09719e+06	1.38253	2	16.4523	1.50821	2	13.6435	0.916666	2	30.6058	RuvB-like 1 OS=Homo sapiens GN=RUVBL1 PE=1 SV=1 - [RUVB1_HUMAN]
P12268	4.86	4	2	514	55.7696	6.90283	20.1687	3.35175e+06	0.89584	1		1.20785	1		0.914265	2	31.7772	Inosine-5'-monophosphate dehydrogenase 2 OS=Homo sapiens GN=IMPDH2 PE=1 SV=2 - [IMDH2_HUMAN]
Q9UJY4	2.94	2	1	613	67.1076	6.55127	16.9783	2.05053e+06	0.835041	1		0.914608	1		0.913005	1		ADP-ribosylation factor-binding protein GGA2 OS=Homo sapiens GN=GGA2 PE=1 SV=3 - [GGA2_HUMAN]
P06899	50	11	5	126	13.8956	10.3159	58.9178	2.94064e+08	4.09301	1		4.48345	1		0.912916	1		Histone H2B type 1-J OS=Homo sapiens GN=HIST1H2BJ PE=1 SV=3 - [H2B1J_HUMAN]
Q00839	16.97	21	8	825	90.528	5.99854	107.497	3.98676e+07	1.45147	9	6.23152	1.55139	9	12.5381	0.912161	9	29.2959	Heterogeneous nuclear ribonucleoprotein U OS=Homo sapiens GN=HNRNPU PE=1 SV=6 - [HNRPU_HUMAN]
F5H335	0.89	2	1	1348	162.537	6.771	33.6362	7272154	1.38158	1		1.5149	1		0.911993	1		Uncharacterized protein OS=Homo sapiens GN=EIF3A PE=4 SV=1 - [F5H335_HUMAN]
E9PCY7	29.37	18	8	429	47.0574	6.34131	91.2617	6.89278e+07	1.99147	3	7.79097	2.12809	2	0.798692	0.91157	2	3.09165	Uncharacterized protein OS=Homo sapiens GN=HNRNPH1 PE=4 SV=1 - [E9PCY7_HUMAN]
Q9UKM9	24.18	3	3	306	32.4436	9.17334	23.3982	6.58975e+06	3.50502	1		4.66272	2	28.8139	0.909448	1		RNA-binding protein Raly OS=Homo sapiens GN=RALY PE=1 SV=1 - [RALY_HUMAN]
E7EVC3	2.83	1	1	353	39.3137	9.14404	6.22239	6.0249e+06	0.580274	1		0.640022	1		0.906647	1		Uncharacterized protein OS=Homo sapiens GN=AP2A2 PE=4 SV=2 - [E7EVC3_HUMAN]
P05783	58.14	42	19	430	48.0285	5.45264	233.682	1.96442e+08	1.01762	19	6.89648	1.17424	19	16.9326	0.906637	19	10.2281	Keratin, type I cytoskeletal 18 OS=Homo sapiens GN=KRT18 PE=1 SV=2 - [K1C18_HUMAN]
P39019	39.31	9	6	145	16.0505	10.3159	54.5454	2.91593e+07	0.936947	5	1.79794	0.994217	6	4.4958	0.905132	5	20.0414	40S ribosomal protein S19 OS=Homo sapiens GN=RPS19 PE=1 SV=2 - [RS19_HUMAN]
B4DDD8	10.8	7	4	435	48.5387	5.30029	37.4602	6.87861e+06	1.19979	4	16.9028	1.38401	4	2.20135	0.904738	4	18.0519	Uncharacterized protein OS=Homo sapiens GN=HARS PE=2 SV=1 - [B4DDD8_HUMAN]
A8MUB1	51.5	74	17	433	48.2976	5.0083	366.45	3.88115e+08	1.09721	1		1.21348	1		0.904183	1		Tubulin, alpha 1 (Testis specific), isoform CRA_a OS=Homo sapiens GN=TUBA4A PE=2 SV=1 - [A8MUB1_HUMAN]
E7EMT4	3.74	2	1	374	39.5563	6.88818	9.03549	2.87615e+06	0.987853	1		1.09258	1		0.90415	1		Uncharacterized protein OS=Homo sapiens GN=SLC39A7 PE=4 SV=1 - [E7EMT4_HUMAN]
Q9C0C2	3.93	5	4	1729	181.685	4.85596	37.6816	2.26519e+06	0.814047	4	38.3504	1	3	28.5843	0.904112	3	4.83439e+11	182 kDa tankyrase-1-binding protein OS=Homo sapiens GN=TNKS1BP1 PE=1 SV=4 - [TB182_HUMAN]
P05787	56.31	67	26	483	53.6711	5.59229	288.011	2.41713e+08	1.05817	22	6.84897	1.19171	24	10.1606	0.904032	23	16.5485	Keratin, type II cytoskeletal 8 OS=Homo sapiens GN=KRT8 PE=1 SV=7 - [K2C8_HUMAN]
E7EM71	1.94	5	2	1235	137.901	6.88818	32.8922	5048396	1.16262	2	11.4285	1.28822	2	19.6469	0.902496	2	31.6016	Uncharacterized protein OS=Homo sapiens GN=HDLBP PE=4 SV=1 - [E7EM71_HUMAN]
Q9UHD8	32.25	19	11	586	65.3608	8.96826	98.1741	3.5209e+07	2.86661	8	25.2265	3.19352	8	18.6819	0.902153	8	14.759	Septin-9 OS=Homo sapiens GN=SEPT9 PE=1 SV=2 - [SEPT9_HUMAN]
P22626	55.52	28	14	353	37.4067	8.95361	140.817	1.03044e+08	2.89723	17	8.87647	3.38683	17	16.8498	0.901546	17	12.0995	Heterogeneous nuclear ribonucleoproteins A2/B1 OS=Homo sapiens GN=HNRNPA2B1 PE=1 SV=2 - [ROA2_HUMAN]
P62854	31.3	7	3	115	13.0071	11.0044	31.1616	2.4267e+07	1.10672	3	4.26675	1.2469	3	15.2773	0.900838	3	6.47036	40S ribosomal protein S26 OS=Homo sapiens GN=RPS26 PE=1 SV=3 - [RS26_HUMAN]
P62263	40.4	15	8	151	16.2625	10.0522	68.8936	3.06911e+07	0.989928	8	10.2352	1.06355	8	35.0922	0.900768	8	25.3902	40S ribosomal protein S14 OS=Homo sapiens GN=RPS14 PE=1 SV=3 - [RS14_HUMAN]
B4DN25	3.27	1	1	397	44.3869	7.6792	10.1863	3259016	0.35858	1		0.398407	1		0.900034	1		Uncharacterized protein OS=Homo sapiens GN=UGDH PE=2 SV=1 - [B4DN25_HUMAN]
P49755	10.05	3	2	219	24.96	7.44482	25.0235	1.31937e+06	1.54566	2	3.52561	1.72533	2	0.579139	0.895861	2	4.10537	Transmembrane emp24 domain-containing protein 10 OS=Homo sapiens GN=TMED10 PE=1 SV=2 - [TMEDA_HUMAN]
P11940	20.75	20	11	636	70.6259	9.49561	107.084	1.50256e+07	1.14062	12	16.8211	1.22442	12	23.0014	0.895789	12	22.8171	Polyadenylate-binding protein 1 OS=Homo sapiens GN=PABPC1 PE=1 SV=2 - [PABP1_HUMAN]
P62750	25.64	8	5	156	17.6841	10.4478	43.2634	1.44212e+07	1.09555	5	6.19852	1.26672	5	3.99744	0.894634	5	9.17468	60S ribosomal protein L23a OS=Homo sapiens GN=RPL23A PE=1 SV=1 - [RL23A_HUMAN]
D6RGI3	24.47	15	9	425	48.9751	6.96143	85.8062	4.36616e+07	2.25074	9	10.1867	2.58643	9	7.0346	0.892984	9	18.4102	Septin 11, isoform CRA_b OS=Homo sapiens GN=SEPT11 PE=3 SV=1 - [D6RGI3_HUMAN]
P23396	52.67	21	10	243	26.6714	9.65674	111.657	3.7954e+07	0.943364	9	7.16019	1.02158	9	7.028	0.892226	9	12.2943	40S ribosomal protein S3 OS=Homo sapiens GN=RPS3 PE=1 SV=2 - [RS3_HUMAN]
D6R9P3	13.21	7	3	280	30.284	7.91357	28.8151	1.60861e+07	1.66766	2	9.19532	1.86944	2	19.2569	0.892063	2	9.93027	Uncharacterized protein OS=Homo sapiens GN=HNRNPAB PE=4 SV=1 - [D6R9P3_HUMAN]
Q8IV08	4.49	6	2	490	54.6705	6.46826	26.8111	1.98693e+07	0.905431	2	7.00639	0.991675	3	6.90745	0.892034	2	10.476	Phospholipase D3 OS=Homo sapiens GN=PLD3 PE=1 SV=1 - [PLD3_HUMAN]
Q5VTU3	17.39	2	1	92	10.1942	5.33838	10.0131	5.59775e+06	1.13935	1		1.2791	1		0.890741	1		Dynein, light chain, Tctex-type 1 OS=Homo sapiens GN=DYNLT1 PE=2 SV=1 - [Q5VTU3_HUMAN]
B4DEM7	15.88	17	7	529	57.6084	5.38916	86.6928	8.61837e+06	0.98997	10	9.54763	1.14116	10	12.8915	0.889078	10	15.7302	Uncharacterized protein OS=Homo sapiens GN=CCT8 PE=2 SV=1 - [B4DEM7_HUMAN]
P62249	36.99	8	6	146	16.435	10.2134	63.718	5.47604e+07	0.990914	6	8.3882	1.16755	6	25.2734	0.888965	6	11.3809	40S ribosomal protein S16 OS=Homo sapiens GN=RPS16 PE=1 SV=2 - [RS16_HUMAN]
P19105	62.57	20	8	171	19.7815	4.80518	87.9716	2.67779e+07	0.983708	5	2.76271	1.10692	5	4.09807	0.888058	5	6.97245	Myosin regulatory light chain 12A OS=Homo sapiens GN=MYL12A PE=1 SV=2 - [ML12A_HUMAN]
P20700	27.82	17	12	586	66.3676	5.16064	93.5456	5.70225e+07	4.25217	7	24.3414	4.51445	8	16.5788	0.886987	7	18.849	Lamin-B1 OS=Homo sapiens GN=LMNB1 PE=1 SV=2 - [LMNB1_HUMAN]
B4DUR8	20	15	8	500	55.6387	5.64307	62.9622	1.88555e+07	1.02956	8	13.9927	1.10944	8	15.2712	0.886558	8	10.3433	Uncharacterized protein OS=Homo sapiens GN=CCT3 PE=2 SV=1 - [B4DUR8_HUMAN]
C9JU56	35.65	7	4	115	13.3274	10.7847	45.3717	2.66431e+07	1.21654	4	10.1102	1.41654	4	11.4941	0.886261	4	14.1751	Uncharacterized protein OS=Homo sapiens GN=RPL31 PE=4 SV=1 - [C9JU56_HUMAN]
P05141	20.47	12	6	298	32.8312	9.68604	64.1183	3.84954e+07	1.14873	1		1.29985	1		0.883742	1		ADP/ATP translocase 2 OS=Homo sapiens GN=SLC25A5 PE=1 SV=7 - [ADT2_HUMAN]
C9JCN0	2.34	5	4	2051	233.29	6.03662	38.4542	3.99846e+06	1.10779	3	7.09004	1.44019	4	13.095	0.88328	3	15.3702	Uncharacterized protein OS=Homo sapiens GN=MYOF PE=4 SV=2 - [C9JCN0_HUMAN]
P60866	22.69	12	3	119	13.3643	9.93506	52.6895	4.23293e+07	0.888677	5	9.60655	1.02374	5	3.10899	0.883195	5	4.25015	40S ribosomal protein S20 OS=Homo sapiens GN=RPS20 PE=1 SV=1 - [RS20_HUMAN]
Q32MZ4	4.7	4	3	808	89.1987	4.65283	20.1059	3.06368e+06	0.996807	2	1.64014	0.78337	2	65.1986	0.880983	3	6.6541	Leucine-rich repeat flightless-interacting protein 1 OS=Homo sapiens GN=LRRFIP1 PE=1 SV=2 - [LRRF1_HUMAN]
Q15642	4.16	2	2	601	68.3102	5.73193	12.2928	2.00709e+06	1.02919	2	1.25484	1.16933	2	1.13423	0.880154	2	2.38932	Cdc42-interacting protein 4 OS=Homo sapiens GN=TRIP10 PE=1 SV=3 - [CIP4_HUMAN]
P40763	15.19	15	6	770	88.0114	6.30322	82.5586	1.17432e+07	0.881691	7	8.53318	0.971471	7	14.0325	0.879484	7	9.65893	Signal transducer and activator of transcription 3 OS=Homo sapiens GN=STAT3 PE=1 SV=2 - [STAT3_HUMAN]
P05198	7.94	6	2	315	36.0894	5.08447	31.6116	1.40723e+07	1.00513	2	0.342337	1.14412	2	9.26283	0.878517	2	8.91837	Eukaryotic translation initiation factor 2 subunit 1 OS=Homo sapiens GN=EIF2S1 PE=1 SV=3 - [IF2A_HUMAN]
P25445	4.78	3	1	335	37.708	7.94287	13.152	9.70754e+06	1.02897	1		1.17183	1		0.878091	1		Tumor necrosis factor receptor superfamily member 6 OS=Homo sapiens GN=FAS PE=1 SV=1 - [TNR6_HUMAN]
P62906	33.18	15	7	217	24.8155	9.93506	79.3035	2.49595e+07	1.14721	6	6.43451	1.30864	6	15.1655	0.876656	6	8.51596	60S ribosomal protein L10a OS=Homo sapiens GN=RPL10A PE=1 SV=2 - [RL10A_HUMAN]
E7ENI3	3.84	1	1	365	40.2359	5.07178	8.65733	4.25304e+06	1.00816	1		1.1503	1		0.876427	1		Uncharacterized protein OS=Homo sapiens GN=RRAGC PE=4 SV=1 - [E7ENI3_HUMAN]
F5H559	27.39	17	11	533	60.0763	6.65381	103.388	2.30462e+07	1.09975	9	10.7161	1.48205	9	22.4541	0.876	9	5.00473	Uncharacterized protein OS=Homo sapiens GN=EHD2 PE=4 SV=1 - [F5H559_HUMAN]
P62266	16.08	6	2	143	15.7977	10.4917	25.5447	1.64988e+07	1.12539	2	10.8096	1.28507	2	6.95744	0.875737	2	17.8675	40S ribosomal protein S23 OS=Homo sapiens GN=RPS23 PE=1 SV=3 - [RS23_HUMAN]
C9JXB8	10.74	3	1	121	14.3598	11.312	19.2533	1.63638e+07	1.17588	2	51.9224	1.34366	2	6.54949	0.875133	2	44.2808	Uncharacterized protein OS=Homo sapiens GN=RPL24 PE=4 SV=1 - [C9JXB8_HUMAN]
Q15149	11.27	57	37	4684	531.466	5.96045	386.971	1.0833e+07	1.79158	34	15.2928	2.04206	31	17.6238	0.872718	30	30.1547	Plectin OS=Homo sapiens GN=PLEC PE=1 SV=3 - [PLEC_HUMAN]
P40227	16.57	12	7	531	57.9876	6.68311	80.0104	1.13518e+07	1.1836	7	8.65735	1.35682	7	8.69073	0.872534	7	5.62917	T-complex protein 1 subunit zeta OS=Homo sapiens GN=CCT6A PE=1 SV=3 - [TCPZ_HUMAN]
O60814	50	12	5	126	13.8816	10.3159	66.4094	3.26584e+08	4.03368	1		4.6273	1		0.871712	1		Histone H2B type 1-K OS=Homo sapiens GN=HIST1H2BK PE=1 SV=3 - [H2B1K_HUMAN]
E7ESM6	8	7	5	900	101.148	7.1665	55.6942	6.32187e+06	1.02403	4	11.8923	1.19944	4	11.4404	0.870203	4	21.4012	Uncharacterized protein OS=Homo sapiens GN=SND1 PE=4 SV=2 - [E7ESM6_HUMAN]
P05386	51.75	6	2	114	11.5067	4.32275	25.7382	3.27136e+07	1.02592	2	3.12768	1.1795	2	2.86978	0.869798	2	0.257726	60S acidic ribosomal protein P1 OS=Homo sapiens GN=RPLP1 PE=1 SV=1 - [RLA1_HUMAN]
Q9BUF5	45.96	71	21	446	49.825	4.88135	317.839	4.69237e+08	0.829936	9	14.7048	0.804267	9	26.3788	0.869456	9	13.4001	Tubulin beta-6 chain OS=Homo sapiens GN=TUBB6 PE=1 SV=1 - [TBB6_HUMAN]
P05387	53.04	9	3	115	11.6578	4.53857	40.6432	8.73823e+06	1.05875	4	8.26251	1.18529	4	11.8242	0.86799	4	6.29458	60S acidic ribosomal protein P2 OS=Homo sapiens GN=RPLP2 PE=1 SV=1 - [RLA2_HUMAN]
F5H6E2	3.27	2	2	1039	118.92	9.40771	33.9548	2.31012e+06	1.17769	2	49.4723	0.990423	1		0.867256	1		Uncharacterized protein OS=Homo sapiens GN=MYO1C PE=4 SV=1 - [F5H6E2_HUMAN]
P27816	7.9	17	6	1152	120.93	5.42725	101.911	2.7664e+07	1.02285	7	12.2519	1.26463	7	9.4251	0.867222	7	14.1029	Microtubule-associated protein 4 OS=Homo sapiens GN=MAP4 PE=1 SV=3 - [MAP4_HUMAN]
E5RI99	61.4	13	7	114	12.6476	9.5542	57.8614	3.19774e+07	1.08112	7	11.0518	1.1661	7	25.6373	0.866179	7	14.692	Uncharacterized protein OS=Homo sapiens GN=RPL30 PE=3 SV=1 - [E5RI99_HUMAN]
C9J4Z3	44.12	7	2	68	7.61894	10.0083	26.6662	5.57542e+06	1.19387	2	7.73093	1.37904	2	5.40923	0.865727	2	13.1814	Ribosomal protein L37a, isoform CRA_c OS=Homo sapiens GN=RPL37A PE=4 SV=1 - [C9J4Z3_HUMAN]
B4DM74	29.87	12	4	154	18.0984	10.4771	53.2968	1.02597e+07	1.13204	6	34.0207	1.27337	6	25.3056	0.862316	6	22.9077	Uncharacterized protein OS=Homo sapiens GN=RPL18A PE=2 SV=1 - [B4DM74_HUMAN]
Q6P1Q9	3.44	1	1	378	43.3983	5.85889	8.30969	1.17947e+06	0.767179	1		0.88974	1		0.862251	1		Methyltransferase-like protein 2B OS=Homo sapiens GN=METTL2B PE=1 SV=3 - [MTL2B_HUMAN]
P07900	19.81	28	13	732	84.6067	5.021	125.97	2.93111e+07	1.0773	5	9.11666	1.2523	5	29.6425	0.860253	5	8.75171	Heat shock protein HSP 90-alpha OS=Homo sapiens GN=HSP90AA1 PE=1 SV=5 - [HS90A_HUMAN]
Q99439	55.34	79	12	309	33.6753	7.32764	341.973	1.49798e+08	0.9515	33	7.4607	1.10855	33	18.4697	0.860017	33	10.2628	Calponin-2 OS=Homo sapiens GN=CNN2 PE=1 SV=4 - [CNN2_HUMAN]
Q8IVM0	3.92	1	1	306	35.8	6.65381	6.96581	2.01844e+06	0.866724	1		1.00897	1		0.859015	1		Coiled-coil domain-containing protein 50 OS=Homo sapiens GN=CCDC50 PE=1 SV=1 - [CCD50_HUMAN]
P15311	35.67	34	17	586	69.3697	6.26514	174.189	1.33974e+08	1.25111	11	15.3123	1.36299	10	24.619	0.858576	10	14.7629	Ezrin OS=Homo sapiens GN=EZR PE=1 SV=4 - [EZRI_HUMAN]
Q9P2E9	7.09	17	8	1410	152.381	8.60205	80.018	5.79756e+06	0.998598	9	21.4007	1.14259	9	15.8633	0.856851	9	51.569	Ribosome-binding protein 1 OS=Homo sapiens GN=RRBP1 PE=1 SV=4 - [RRBP1_HUMAN]
P41091	20.34	11	5	472	51.0772	8.39697	60.7492	8.41953e+06	0.973711	2	28.4756	1.1381	2	9.49197	0.855558	2	18.6099	Eukaryotic translation initiation factor 2 subunit 3 OS=Homo sapiens GN=EIF2S3 PE=1 SV=3 - [IF2G_HUMAN]
E9PLL6	35.19	8	3	108	12.1935	11.4585	31.6107	5.17692e+06	1.1584	3	24.3709	1.50946	3	6.14247	0.855241	3	9.31107	Uncharacterized protein OS=Homo sapiens GN=RPL27A PE=3 SV=1 - [E9PLL6_HUMAN]
Q14247	22.91	31	11	550	61.5485	5.40186	132.903	3.53611e+07	0.885711	12	13.7202	1.04131	12	19.3482	0.85469	12	22.5828	Src substrate cortactin OS=Homo sapiens GN=CTTN PE=1 SV=2 - [SRC8_HUMAN]
P30041	5.8	1	1	224	25.0192	6.37939	2.85297	2.25324e+06	0.462291	1		0.541049	1		0.854435	1		Peroxiredoxin-6 OS=Homo sapiens GN=PRDX6 PE=1 SV=3 - [PRDX6_HUMAN]
C9JGC2	9.39	5	3	479	52.3248	6.43018	23.8681	2.74809e+06	1.56247	2	17.7094	1.92077	3	14.1592	0.853045	2	24.9951	Uncharacterized protein OS=Homo sapiens GN=CPSF6 PE=4 SV=1 - [C9JGC2_HUMAN]
B7ZBG9	6.19	1	1	226	23.7196	5.17334	6.28325	4.39495e+06	1.10574	1		1.29762	1		0.85213	1		Eukaryotic translation initiation factor 6 OS=Homo sapiens GN=EIF6 PE=3 SV=1 - [B7ZBG9_HUMAN]
P18621	26.63	8	4	184	21.3833	10.1694	35.8621	1.94054e+07	1.07166	5	0.704381	1.38023	5	2.32213	0.851264	5	16.5225	60S ribosomal protein L17 OS=Homo sapiens GN=RPL17 PE=1 SV=3 - [RL17_HUMAN]
C9JA28	8.05	1	1	174	20.1485	9.43701	3.01645	2.46697e+06	1.04174	1		1.2242	1		0.850955	1		Uncharacterized protein OS=Homo sapiens GN=SSR3 PE=4 SV=1 - [C9JA28_HUMAN]
Q01082	3.6	7	6	2364	274.439	5.56689	40.0937	3.77443e+06	1.02014	4	12.6911	1.15847	4	9.70447	0.850824	4	12.7769	Spectrin beta chain, brain 1 OS=Homo sapiens GN=SPTBN1 PE=1 SV=2 - [SPTB2_HUMAN]
Q96RR4	2.21	1	1	588	64.7047	6.68311	13.2234	1.04184e+06	0.01	1		0.01	1		0.850368	1		Calcium/calmodulin-dependent protein kinase kinase 2 OS=Homo sapiens GN=CAMKK2 PE=1 SV=2 - [KKCC2_HUMAN]
B4DME8	7.84	7	5	612	68.669	7.6792	60.9929	6.95694e+06	1.22372	5	11.5558	1.36662	5	2.08208	0.849346	5	5.75685	Uncharacterized protein OS=Homo sapiens GN=DDX1 PE=2 SV=1 - [B4DME8_HUMAN]
B0QY90	4.29	2	2	466	55.126	8.95361	19.0123	3.796e+06	1.27283	2	6.39911	1.49879	2	66.1024	0.849237	2	57.9599	Eukaryotic translation initiation factor 3, subunit 6 interacting protein, isoform CRA_a OS=Homo sapiens GN=EIF3EIP PE=2 SV=1 - [B0QY90_HUMAN]
P62633	23.73	8	3	177	19.4496	7.7085	39.6091	1.20153e+06	1.09996	1		1.29607	1		0.84869	1		Cellular nucleic acid-binding protein OS=Homo sapiens GN=CNBP PE=1 SV=1 - [CNBP_HUMAN]
P20042	10.51	2	2	333	38.3644	5.79541	13.0275	1.63848e+07	1.00525	1		1.18463	1		0.848577	1		Eukaryotic translation initiation factor 2 subunit 2 OS=Homo sapiens GN=EIF2S2 PE=1 SV=2 - [IF2B_HUMAN]
Q9Y4K4	1.42	1	1	846	94.9793	7.63525	15.8517	805966	0.925285	1		1.09149	1		0.847725	1		Mitogen-activated protein kinase kinase kinase kinase 5 OS=Homo sapiens GN=MAP4K5 PE=1 SV=1 - [M4K5_HUMAN]
B4DFM4	14.85	2	2	202	21.6748	6.40479	11.3777	8.09582e+06	0.993434	2	2.85556	1.17192	2	25.4255	0.847698	2	28.4342	cDNA FLJ52482, highly similar to NAD-dependent deacetylase sirtuin-5 (EC3.5.1.-) OS=Homo sapiens PE=2 SV=1 - [B4DFM4_HUMAN]
E7EX81	27.91	27	12	602	65.8416	4.64014	138.335	2.0574e+07	1.02486	16	7.34325	1.21528	16	19.1681	0.847571	16	15.4864	Uncharacterized protein OS=Homo sapiens GN=NCL PE=4 SV=1 - [E7EX81_HUMAN]
B5MCX3	45.48	25	10	321	36.9169	6.17627	87.3493	4.24246e+07	2.39279	8	25.2248	2.76442	7	18.4266	0.847538	7	19.0758	Uncharacterized protein OS=Homo sapiens GN=SEPT2 PE=3 SV=1 - [B5MCX3_HUMAN]
B4DR70	10.96	12	4	429	44.7851	8.99756	90.479	1.49307e+07	1.55703	4	2.90659	1.87562	5	15.3819	0.846494	4	5.05187	Uncharacterized protein OS=Homo sapiens GN=FUS PE=2 SV=1 - [B4DR70_HUMAN]
E7EQD1	6.35	1	1	252	29.1692	10.6382	11.5905	3.33361e+06	2.87888	1		3.40855	1		0.844604	1		Uncharacterized protein OS=Homo sapiens GN=TRA2B PE=4 SV=1 - [E7EQD1_HUMAN]
B0QYK1	8.83	8	3	600	62.469	9.39307	39.2397	7.66525e+06	1.14063	3	20.2739	1.39113	3	21.8713	0.843803	3	24.6902	Ewing sarcoma breakpoint region 1 OS=Homo sapiens GN=EWSR1 PE=4 SV=1 - [B0QYK1_HUMAN]
Q8N5K1	19.26	2	2	135	15.2685	9.61279	9.6873	3.94676e+06	1.05544	1		1.25113	1		0.843585	1		CDGSH iron-sulfur domain-containing protein 2 OS=Homo sapiens GN=CISD2 PE=1 SV=1 - [CISD2_HUMAN]
E9PGZ1	25.93	24	10	536	61.6685	6.11279	106.722	4.86576e+07	0.567925	9	14.4982	0.708601	9	13.8557	0.843218	9	7.77208	Uncharacterized protein OS=Homo sapiens GN=CALD1 PE=4 SV=1 - [E9PGZ1_HUMAN]
Q16775	36.69	24	8	308	33.7843	8.11865	115.386	4.38494e+07	0.993112	8	5.84464	1.27341	10	15.4073	0.843101	8	6.92883	Hydroxyacylglutathione hydrolase, mitochondrial OS=Homo sapiens GN=HAGH PE=1 SV=2 - [GLO2_HUMAN]
P62829	34.29	8	4	140	14.8561	10.5063	41.2392	3.57995e+07	1.12612	5	21.2802	1.21291	4	3.70317	0.842862	4	9.83456	60S ribosomal protein L23 OS=Homo sapiens GN=RPL23 PE=1 SV=1 - [RL23_HUMAN]
Q8NC56	2.98	1	1	503	56.9395	8.99756	5.35384	2.1268e+06	3.45407	1		4.09808	1		0.84285	1		LEM domain-containing protein 2 OS=Homo sapiens GN=LEMD2 PE=1 SV=1 - [LEMD2_HUMAN]
P62277	33.77	12	6	151	17.2117	10.5356	54.3039	4.24154e+07	1.01745	6	6.92091	1.16839	6	13.6725	0.841878	6	11.2201	40S ribosomal protein S13 OS=Homo sapiens GN=RPS13 PE=1 SV=2 - [RS13_HUMAN]
Q5U0E9	24.16	6	3	178	19.5786	7.57666	31.0786	639688		0			0		0.841778	1		Cellular nucleic acid binding protein alpha variant 1 OS=Homo sapiens GN=CNBP PE=1 SV=1 - [Q5U0E9_HUMAN]
D6RG13	39.01	20	8	223	25.5914	9.65674	101.635	47424038	0.997504	10	11.8711	1.15114	9	10.0517	0.841681	9	7.99931	Uncharacterized protein OS=Homo sapiens GN=RPS3A PE=3 SV=1 - [D6RG13_HUMAN]
P05388	45.43	30	9	317	34.2518	5.97314	125.527	4.66411e+07	1.02946	12	9.42366	1.14225	12	10.7934	0.840152	12	5.66866	60S acidic ribosomal protein P0 OS=Homo sapiens GN=RPLP0 PE=1 SV=1 - [RLA0_HUMAN]
P62244	42.31	13	4	130	14.83	10.1255	57.9894	1.91379e+07	1.02528	5	10.9153	1.03046	5	10.2775	0.839313	5	27.537	40S ribosomal protein S15a OS=Homo sapiens GN=RPS15A PE=1 SV=2 - [RS15A_HUMAN]
Q8IUW1	6.83	2	1	161	17.0205	6.84424	7.19438	6.75209e+06	0.640213	1		0.763005	1		0.839067	1		ANKRD10 protein OS=Homo sapiens GN=ANKRD10 PE=2 SV=1 - [Q8IUW1_HUMAN]
Q92841	17.38	18	9	650	72.326	8.5874	91.961	3.24417e+07	1.26792	5	18.0983	1.61075	6	3.38481	0.838884	5	8.6286	Probable ATP-dependent RNA helicase DDX17 OS=Homo sapiens GN=DDX17 PE=1 SV=1 - [DDX17_HUMAN]
B1AH77	6.76	1	1	148	16.7648	8.06006	4.68992	5.90912e+06	1.19837	1		1.42876	1		0.838744	1		Ras-related C3 botulinum toxin substrate 2 (Rho family, small GTP binding protein Rac2) OS=Homo sapiens GN=RAC2 PE=3 SV=1 - [B1AH77_HUMAN]
P12956	42.69	44	18	609	69.7991	6.63916	174.407	3.06383e+07	1.22395	18	13.7763	1.52506	17	17.5361	0.835538	17	10.4495	X-ray repair cross-complementing protein 6 OS=Homo sapiens GN=XRCC6 PE=1 SV=2 - [XRCC6_HUMAN]
Q5VU10	7.55	2	1	212	23.2714	8.96826	9.89817	644842	1.41389	1		1.69273	1		0.835271	1		Ribonuclease P (30kD) (RPP30) (Fragment) OS=Homo sapiens GN=RP11-320F15.1 PE=2 SV=1 - [Q5VU10_HUMAN]
Q9NR12	19.69	9	6	457	49.8126	8.41162	71.6805	1.33189e+07	1.35099	7	14.8278	1.53844	7	8.945	0.834958	7	13.5838	PDZ and LIM domain protein 7 OS=Homo sapiens GN=PDLIM7 PE=1 SV=1 - [PDLI7_HUMAN]
Q8NEZ5	5.21	3	2	403	44.4798	7.03467	13.1081	8.75344e+06	0.919725	2	5.86407	1.1047	2	14.5205	0.832558	2	20.515	F-box only protein 22 OS=Homo sapiens GN=FBXO22 PE=1 SV=1 - [FBX22_HUMAN]
P68032	32.36	35	12	377	41.9919	5.38916	228.953	5.10648e+08	1.04936	4	67.2345	1.20626	4	4.55555	0.832409	4	76.1218	Actin, alpha cardiac muscle 1 OS=Homo sapiens GN=ACTC1 PE=1 SV=1 - [ACTC_HUMAN]
P27695	5.97	2	1	318	35.5322	8.11865	11.9953	7.63344e+06	1.11304	1		1.33798	1		0.831878	1		DNA-(apurinic or apyrimidinic site) lyase OS=Homo sapiens GN=APEX1 PE=1 SV=2 - [APEX1_HUMAN]
B4DUW6	3.52	1	1	455	50.3363	8.93896	18.3893	2.57711e+06	0.986012	1		1.18646	1		0.83105	1		Uncharacterized protein OS=Homo sapiens GN=SRP54 PE=2 SV=1 - [B4DUW6_HUMAN]
P42224	12.93	16	7	750	87.2795	6.04932	71.193	6.8519e+06	0.939342	6	22.422	1.19396	6	21.2826	0.83021	6	10.6762	Signal transducer and activator of transcription 1-alpha/beta OS=Homo sapiens GN=STAT1 PE=1 SV=2 - [STAT1_HUMAN]
E9PF05	6.2	2	1	242	25.6903	6.75635	6.09678	4.10486e+06	0.782991	1		0.944488	1		0.829011	1		Uncharacterized protein OS=Homo sapiens GN=SUMF1 PE=4 SV=1 - [E9PF05_HUMAN]
P50552	33.16	25	9	380	39.8051	8.93896	107.803	3.05064e+07	1.00954	11	18.09	1.17168	10	21.5703	0.828482	10	25.7137	Vasodilator-stimulated phosphoprotein OS=Homo sapiens GN=VASP PE=1 SV=3 - [VASP_HUMAN]
P32969	47.4	15	7	192	21.8498	9.94971	65.1317	1.57428e+07	1.08069	7	11.0707	1.2904	7	13.8426	0.828477	7	1.14368	60S ribosomal protein L9 OS=Homo sapiens GN=RPL9 PE=1 SV=1 - [RL9_HUMAN]
Q12805	22.31	16	8	493	54.6042	5.07178	75.2353	1.17264e+07	0.915552	9	9.59134	1.04165	9	7.46861	0.82823	9	12.925	EGF-containing fibulin-like extracellular matrix protein 1 OS=Homo sapiens GN=EFEMP1 PE=1 SV=2 - [FBLN3_HUMAN]
E9PBR7	5.52	4	2	435	48.5667	6.0874	17.8622	1.28265e+06	0.970006	2	27.707	0.920512	2	8.9311	0.82598	1		Uncharacterized protein OS=Homo sapiens GN=PML PE=4 SV=1 - [E9PBR7_HUMAN]
Q8N474	18.47	5	4	314	35.3621	8.85107	29.9457	1.17254e+07	1.00973	4	8.4019	1.15686	4	4.08283	0.824816	4	21.1095	Secreted frizzled-related protein 1 OS=Homo sapiens GN=SFRP1 PE=1 SV=1 - [SFRP1_HUMAN]
P61619	4.2	3	1	476	52.2305	8.06006	21.2659	5.16158e+06	0.889171	1		1.07871	1		0.824289	1		Protein transport protein Sec61 subunit alpha isoform 1 OS=Homo sapiens GN=SEC61A1 PE=1 SV=2 - [S61A1_HUMAN]
F5H501	9.76	2	1	123	13.9572	4.71631	9.89296	781347	0.987684	1		1.19847	1		0.824123	1		Uncharacterized protein OS=Homo sapiens GN=SEC62 PE=4 SV=1 - [F5H501_HUMAN]
Q5VU21	7.49	3	3	387	42.4013	8.44092	29.0632	1.13612e+07	1.02413	2	6.78917	1.2436	2	30.1781	0.823524	2	37.5341	PAI-1 mRNA-binding protein variant OS=Homo sapiens GN=SERBP1 PE=2 SV=1 - [Q5VU21_HUMAN]
F5GY37	29.59	10	6	267	29.705	9.87646	46.2449	1.67326e+07	1.12238	6	10.2094	1.3112	6	13.0547	0.823032	6	12.3886	Uncharacterized protein OS=Homo sapiens GN=PHB2 PE=4 SV=1 - [F5GY37_HUMAN]
E7EPK1	40.37	28	15	436	50.5349	8.63135	137.803	2.92798e+07	2.33517	12	13.2509	2.81222	13	11.9712	0.821996	12	16.2949	Uncharacterized protein OS=Homo sapiens GN=SEPT7 PE=3 SV=1 - [E7EPK1_HUMAN]
P13010	38.66	43	21	732	82.6523	5.80811	220.288	3.28046e+07	1.1474	18	7.0673	1.46747	18	20.0756	0.821989	19	13.8455	X-ray repair cross-complementing protein 5 OS=Homo sapiens GN=XRCC5 PE=1 SV=3 - [XRCC5_HUMAN]
B4E241	29.03	3	3	124	14.1942	10.0815	31.5995	6.33547e+06	1.42122	2	5.79439	1.72994	2	13.885	0.821541	2	8.04222	Splicing factor, arginine/serine-rich 3, isoform CRA_a OS=Homo sapiens GN=SRSF3 PE=2 SV=1 - [B4E241_HUMAN]
P62280	29.75	9	4	158	18.419	10.3013	67.9696	5.15396e+07	1.1008	4	2.85064	1.36841	4	13.5297	0.82005	4	9.69238	40S ribosomal protein S11 OS=Homo sapiens GN=RPS11 PE=1 SV=3 - [RS11_HUMAN]
F5GWP1	8.98	8	3	490	55.0219	6.94678	31.3368	4.68029e+06	1.00296	4	4.62634	1.09844	4	20.9115	0.819311	4	21612.7	Uncharacterized protein OS=Homo sapiens GN=UBXN4 PE=4 SV=1 - [F5GWP1_HUMAN]
P62913	26.4	10	5	178	20.2396	9.59814	53.0854	3.88341e+07	1.09643	6	4.97003	1.31527	6	15.5138	0.818989	6	8.27331	60S ribosomal protein L11 OS=Homo sapiens GN=RPL11 PE=1 SV=2 - [RL11_HUMAN]
P53680	19.01	3	2	142	17.0067	6.17627	14.3451	3.72757e+06	0.653759	1		0.798383	1		0.818854	1		AP-2 complex subunit sigma OS=Homo sapiens GN=AP2S1 PE=1 SV=2 - [AP2S1_HUMAN]
E9PCW3	16.95	9	5	478	52.4445	7.1665	36.2281	4.01866e+06	1.13657	6	4.92444	1.10229	5	34.9279	0.818785	5	25.6675	Uncharacterized protein OS=Homo sapiens GN=C22orf28 PE=4 SV=1 - [E9PCW3_HUMAN]
Q14764	29.79	38	20	893	99.2659	5.47803	188.456	5.7397e+07	1.16586	22	14.407	1.47696	20	18.3317	0.818665	20	15.2753	Major vault protein OS=Homo sapiens GN=MVP PE=1 SV=4 - [MVP_HUMAN]
P46782	18.63	9	3	204	22.8621	9.71533	53.0145	1.06514e+07	0.978091	5	12.1645	1.14341	5	15.124	0.817645	5	16.0216	40S ribosomal protein S5 OS=Homo sapiens GN=RPS5 PE=1 SV=4 - [RS5_HUMAN]
B4DDM6	9.27	4	2	248	28.2209	7.10791	12.3712	6.19953e+06	1.23624	2	18.3672	1.51335	2	8.26887	0.816892	2	26.9403	Uncharacterized protein OS=Homo sapiens GN=BUB3 PE=2 SV=1 - [B4DDM6_HUMAN]
P0CW22	32.59	14	4	135	15.5404	9.84717	59.5034	3.35558e+07	0.98266	6	5.31352	1.29386	6	9.4745	0.816098	6	10.0752	40S ribosomal protein S17-like OS=Homo sapiens GN=RPS17L PE=3 SV=1 - [RS17L_HUMAN]
P30405	5.31	2	1	207	22.0262	9.37842	10.8392	3780528	1.69458	1		2.07832	1		0.81536	1		Peptidyl-prolyl cis-trans isomerase F, mitochondrial OS=Homo sapiens GN=PPIF PE=1 SV=1 - [PPIF_HUMAN]
P60468	10.42	1	1	96	9.9681	11.561	7.98327	2.07139e+07	0.941904	1		1.15673	1		0.81428	1		Protein transport protein Sec61 subunit beta OS=Homo sapiens GN=SEC61B PE=1 SV=2 - [SC61B_HUMAN]
E5RHW4	10.65	3	3	338	37.7014	5.61768	9.96171	4.37278e+06	1.63036	3	5.20915	2.0755	3	24.2681	0.813597	3	24.2391	Uncharacterized protein OS=Homo sapiens GN=ERLIN2 PE=4 SV=1 - [E5RHW4_HUMAN]
P30419	3.83	3	1	496	56.7699	7.79639	17.3925	4.63716e+06	1.0867	1		1.33718	1		0.812684	1		Glycylpeptide N-tetradecanoyltransferase 1 OS=Homo sapiens GN=NMT1 PE=1 SV=2 - [NMT1_HUMAN]
P62701	18.63	8	5	263	29.5791	10.1548	59.6606	3.79013e+07	1.01524	6	2.68641	1.24645	6	5.00189	0.812172	6	6.16963	40S ribosomal protein S4, X isoform OS=Homo sapiens GN=RPS4X PE=1 SV=2 - [RS4X_HUMAN]
B7Z4V2	22.86	17	11	665	72.3561	5.93506	72.7896	1.34534e+07	0.907846	11	11.0774	1.08311	10	6.70807	0.812007	10	13.3999	Uncharacterized protein OS=Homo sapiens GN=HSPA9 PE=2 SV=1 - [B7Z4V2_HUMAN]
P31942	26.01	8	5	346	36.9031	6.87354	50.8631	1.42045e+07	2.68223	4	13.5639	3.35858	4	18.0031	0.810811	4	29.7441	Heterogeneous nuclear ribonucleoprotein H3 OS=Homo sapiens GN=HNRNPH3 PE=1 SV=2 - [HNRH3_HUMAN]
C9JW96	22.76	5	3	246	26.8753	5.40186	33.3603	3.70269e+06	1.69463	3	63.0116	1.416	3	34.7457	0.810271	3	0.440632	Uncharacterized protein OS=Homo sapiens GN=PHB PE=4 SV=2 - [C9JW96_HUMAN]
B7Z9L0	19.05	13	6	483	52.2979	6.56592	70.4742	1.35412e+07	0.885981	7	9.10784	1.11648	7	5.02955	0.810264	7	8.12997	T-complex protein 1 subunit delta OS=Homo sapiens GN=CCT4 PE=2 SV=1 - [B7Z9L0_HUMAN]
B4DP52	6.86	3	2	350	40.5508	8.73389	30.7205	1.32095e+07	2.9343	2	1.27559	3.62262	2	5.20258	0.809995	2	3.92504	HCG2005638, isoform CRA_c OS=Homo sapiens GN=DDX39B PE=2 SV=1 - [B4DP52_HUMAN]
Q9UBL6	28.44	39	14	633	70.2492	6.37939	191.234	3.90861e+07	0.796763	16	11.8721	0.97875	17	27.0653	0.809789	16	21.2304	Copine-7 OS=Homo sapiens GN=CPNE7 PE=2 SV=1 - [CPNE7_HUMAN]
P46783	37.58	10	6	165	18.8859	10.1548	57.0706	33319247	0.981658	6	15.5623	1.14583	6	6.94626	0.809219	6	20.9683	40S ribosomal protein S10 OS=Homo sapiens GN=RPS10 PE=1 SV=1 - [RS10_HUMAN]
P62304	11.96	1	1	92	10.7966	9.43701	6.84111	2.114e+07	1.55775	1		1.93107	1		0.806676	1		Small nuclear ribonucleoprotein E OS=Homo sapiens GN=SNRPE PE=1 SV=1 - [RUXE_HUMAN]
P04843	24.38	23	10	607	68.5268	6.37939	89.6206	1.26248e+07	1.0484	10	31.3682	1.29026	8	23.7245	0.806212	8	11.4877	Dolichyl-diphosphooligosaccharide--protein glycosyltransferase subunit 1 OS=Homo sapiens GN=RPN1 PE=1 SV=1 - [RPN1_HUMAN]
P12814	11.55	14	8	892	102.993	5.41455	75.156	2.13236e+07	2.19528	2	14.8741	2.44587	3	24.0675	0.805647	2	1.22207	Alpha-actinin-1 OS=Homo sapiens GN=ACTN1 PE=1 SV=2 - [ACTN1_HUMAN]
P33176	6.96	9	5	963	109.617	6.50732	53.9722	1.8559e+07	1.051	5	8.33718	1.32462	5	15.7317	0.805418	5	20.0501	Kinesin-1 heavy chain OS=Homo sapiens GN=KIF5B PE=1 SV=1 - [KINH_HUMAN]
Q9P258	4.41	3	2	522	56.0492	8.77783	20.7213	1.06334e+07	1.43188	2	16.1348	1.77872	2	11.2114	0.805003	2	4.85769	Protein RCC2 OS=Homo sapiens GN=RCC2 PE=1 SV=2 - [RCC2_HUMAN]
P08651	2.76	1	1	508	55.64	8.38232	4.96528	5.50482e+06	1.67763	1		2.08466	1		0.804751	1		Nuclear factor 1 C-type OS=Homo sapiens GN=NFIC PE=1 SV=2 - [NFIC_HUMAN]
B4DR12	5	1	1	320	36.1589	5.2876	4.48676	364489	0.939061	1		1.16781	1		0.804124	1		Uncharacterized protein OS=Homo sapiens GN=MGRN1 PE=2 SV=1 - [B4DR12_HUMAN]
P68104	50.87	130	20	462	50.1091	9.01221	590.2	1.03577e+09	0.944653	41	4.41506	1.16039	41	10.2538	0.804111	40	7.08812	Elongation factor 1-alpha 1 OS=Homo sapiens GN=EEF1A1 PE=1 SV=1 - [EF1A1_HUMAN]
B4DYD8	18.08	15	6	448	49.4948	6.18896	67.1367	1.10803e+07	0.976947	6	7.31154	1.12929	5	53.858	0.80411	5	33.6287	Uncharacterized protein OS=Homo sapiens GN=CCT5 PE=2 SV=1 - [B4DYD8_HUMAN]
E9PPC8	9.09	1	1	132	15.3548	5.88428	4.87119	4.87946e+06	1.24762	1		1.55292	1		0.803402	1		Serine/threonine-protein phosphatase OS=Homo sapiens GN=PPP3CA PE=3 SV=1 - [E9PPC8_HUMAN]
Q9UBN7	24.44	57	18	1215	131.336	5.30029	284.64	1.16997e+08	1.02838	25	11.3912	1.21966	25	10.248	0.80303	25	10.9147	Histone deacetylase 6 OS=Homo sapiens GN=HDAC6 PE=1 SV=2 - [HDAC6_HUMAN]
P0C0S5	17.97	7	2	128	13.5446	10.5796	36.0056	3.23329e+08	5.08292	1		6.35041	1		0.800408	1		Histone H2A.Z OS=Homo sapiens GN=H2AFZ PE=1 SV=2 - [H2AZ_HUMAN]
Q68CR9	16.96	9	5	401	45.7421	5.70654	44.3779	1.08009e+07	0.93281	4	9.77962	1.03985	5	9.00472	0.800035	4	7.47122	Putative uncharacterized protein DKFZp781B11202 OS=Homo sapiens GN=DKFZp781B11202 PE=2 SV=1 - [Q68CR9_HUMAN]
Q9NPH0	2.8	1	1	428	48.8228	6.46826	8.44164	2.88202e+06	0.679051	1		0.849078	1		0.799752	1		Lysophosphatidic acid phosphatase type 6 OS=Homo sapiens GN=ACP6 PE=1 SV=2 - [PPA6_HUMAN]
P35241	15.44	22	8	583	68.5214	6.3667	136.361	1.32767e+08	1.33311	1		1.66942	1		0.798548	1		Radixin OS=Homo sapiens GN=RDX PE=1 SV=1 - [RADI_HUMAN]
B4E1K5	4.64	3	1	280	32.6785	8.93896	9.22198	5.34968e+06	0.905578	1		1.13547	1		0.797537	1		Uncharacterized protein OS=Homo sapiens GN=DHCR7 PE=2 SV=1 - [B4E1K5_HUMAN]
Q8N1F7	1.34	1	1	819	93.4296	5.71924	12.0984	2.7697e+06	1.39997	1		1.75609	1		0.797206	1		Nuclear pore complex protein Nup93 OS=Homo sapiens GN=NUP93 PE=1 SV=2 - [NUP93_HUMAN]
Q96AG4	11.4	4	3	307	34.9089	9.56885	17.0638	7.12623e+06	1.07822	3	1.84407	1.36222	3	2.66456	0.795909	3	1.75286	Leucine-rich repeat-containing protein 59 OS=Homo sapiens GN=LRRC59 PE=1 SV=1 - [LRC59_HUMAN]
Q15046	7.2	5	3	597	68.0046	6.354	37.0547	3.24899e+06	1.05544	2	14.4697	1.31791	3	1.89009	0.795759	2	15.4304	Lysyl-tRNA synthetase OS=Homo sapiens GN=KARS PE=1 SV=3 - [SYK_HUMAN]
P17987	23.92	15	9	556	60.3056	6.11279	93.819	1.10194e+07	0.930211	10	8.37501	1.16124	10	12.4366	0.794392	10	7.1614	T-complex protein 1 subunit alpha OS=Homo sapiens GN=TCP1 PE=1 SV=1 - [TCPA_HUMAN]
Q14315	8.84	20	16	2725	290.841	5.97314	111.587	3.45793e+07	1.04914	8	21.9972	1.20728	11	23.4197	0.794093	8	18.2092	Filamin-C OS=Homo sapiens GN=FLNC PE=1 SV=3 - [FLNC_HUMAN]
B4DZG7	10.37	1	1	135	15.4327	5.33838	5.37358	2.22911e+06	0.931621	1		1.1733	1		0.794018	1		Uncharacterized protein OS=Homo sapiens GN=ARL1 PE=2 SV=1 - [B4DZG7_HUMAN]
C9JEY0	6	2	1	150	16.1186	10.0669	15.5522	1.56241e+07	0.80913	1		1.0201	1		0.79319	1		Uncharacterized protein OS=Homo sapiens GN=HADHB PE=4 SV=1 - [C9JEY0_HUMAN]
Q9GZP4	16.59	4	2	211	24.1627	5.74463	35.8287	6.57776e+06	0.642519	2	19.1955	0.810388	2	2.89408	0.792853	2	16.2341	PITH domain-containing protein 1 OS=Homo sapiens GN=PITHD1 PE=1 SV=1 - [PITH1_HUMAN]
Q9Y3Z3	3.99	2	2	626	72.1548	7.13721	16.2292	2.68272e+06	0.707805	2	13.7881	0.893612	2	50.7534	0.792073	2	35.1718	SAM domain and HD domain-containing protein 1 OS=Homo sapiens GN=SAMHD1 PE=1 SV=2 - [SAMH1_HUMAN]
C9JFM5	10.86	2	1	175	19.7704	8.41162	7.7883	1.01296e+06	1.11756	1		1.41804	1		0.788103	1		Uncharacterized protein OS=Homo sapiens GN=STX4 PE=4 SV=1 - [C9JFM5_HUMAN]
A8K8E1	3.37	1	1	445	51.6285	5.08447	8.08445	849264		0			0		0.786418	1		TBC1 domain family, member 15, isoform CRA_d OS=Homo sapiens GN=TBC1D15 PE=2 SV=1 - [A8K8E1_HUMAN]
Q9Y295	6.81	2	2	367	40.5168	8.89502	7.89199	2.39794e+06	0.878495	2	6.90435	1.11867	2	31.0524	0.785304	2	23.7703	Developmentally-regulated GTP-binding protein 1 OS=Homo sapiens GN=DRG1 PE=1 SV=1 - [DRG1_HUMAN]
B3KQT9	4.58	3	2	480	54.0685	7.21045	22.5292	5.50499e+06	0.997841	3	4.15897	1.25382	2	21.1154	0.78476	2	23.2703	Uncharacterized protein OS=Homo sapiens GN=PDIA3 PE=2 SV=1 - [B3KQT9_HUMAN]
Q96EP5	3.69	3	1	407	43.3561	8.55811	16.9484	2.34358e+06	1.12588	1		1.43875	1		0.78254	1		DAZ-associated protein 1 OS=Homo sapiens GN=DAZAP1 PE=1 SV=1 - [DAZP1_HUMAN]
Q15746	1.15	3	2	1914	210.583	6.15088	39.158	9.35528e+06	0.405708	2	3.95325	0.518615	2	42.9675	0.782291	2	38.5352	Myosin light chain kinase, smooth muscle OS=Homo sapiens GN=MYLK PE=1 SV=4 - [MYLK_HUMAN]
Q13492	9.2	11	4	652	70.71	7.89893	69.6551	8.91519e+06	0.871803	6	11.1178	1.04026	6	32.7821	0.781932	6	32.3145	Phosphatidylinositol-binding clathrin assembly protein OS=Homo sapiens GN=PICALM PE=1 SV=2 - [PICAL_HUMAN]
B7Z5N7	3.06	1	1	457	51.5114	6.96143	7.70987	829074		0			0		0.781771	1		Uncharacterized protein OS=Homo sapiens GN=SCFD1 PE=2 SV=1 - [B7Z5N7_HUMAN]
Q9Y6W5	6.43	4	2	498	54.2504	5.52881	17.9469	3.91589e+06	0.873098	2	37.3493	1.11946	2	42.6893	0.779927	2	4.78156	Wiskott-Aldrich syndrome protein family member 2 OS=Homo sapiens GN=WASF2 PE=1 SV=3 - [WASF2_HUMAN]
B4DN60	4.35	2	1	299	34.899	5.021	14.4701	7.49498e+06	0.858031	1		1.10072	1		0.779517	1		Uncharacterized protein OS=Homo sapiens GN=NARS PE=2 SV=1 - [B4DN60_HUMAN]
F5H0M0	4.9	4	2	592	66.3679	7.91357	25.2729	2.764e+06	1.02766	2	2.34097	1.31958	2	7.73709	0.778776	2	10.0918	Uncharacterized protein OS=Homo sapiens GN=ACOX1 PE=4 SV=1 - [F5H0M0_HUMAN]
Q5R370	12.97	1	1	185	21.2149	7.89893	14.3559	8.71449e+06	1.34325	1		1.72511	1		0.778644	1		Calcyclin binding protein OS=Homo sapiens GN=CACYBP PE=2 SV=1 - [Q5R370_HUMAN]
C9JSP1	17.03	2	2	182	20.6992	8.89502	6.24834	5.7056e+06	0.690099	2	86.6698	0.886457	2	35.2809	0.77849	2	42.3326	Uncharacterized protein OS=Homo sapiens GN=BCAP31 PE=4 SV=1 - [C9JSP1_HUMAN]
P36969	18.78	6	3	197	22.161	8.36768	33.5277	9.0827e+06	0.682184	2	16.4718	0.876995	2	26.6819	0.777865	2	9.88683	Phospholipid hydroperoxide glutathione peroxidase, mitochondrial OS=Homo sapiens GN=GPX4 PE=1 SV=3 - [GPX4_HUMAN]
D6RAF8	43.44	15	7	221	23.0622	5.10986	61.019	3.15561e+07	1.50779	7	12.1755	2.23066	7	46.8121	0.777503	7	23.065	Uncharacterized protein OS=Homo sapiens GN=HNRNPD PE=4 SV=1 - [D6RAF8_HUMAN]
P26599	20.72	30	6	531	57.1856	9.17334	157.257	1.13103e+07	1.51341	11	7.31765	2.02829	12	33.587	0.77681	11	40.6904	Polypyrimidine tract-binding protein 1 OS=Homo sapiens GN=PTBP1 PE=1 SV=1 - [PTBP1_HUMAN]
Q96KK5	35.94	24	5	128	13.8978	10.8872	103.922	4.79013e+08	4.28977	2	20.3391	5.52311	2	29.2196	0.776696	2	8.50521	Histone H2A type 1-H OS=Homo sapiens GN=HIST1H2AH PE=1 SV=3 - [H2A1H_HUMAN]
B7Z7H6	9.45	1	1	127	15.0847	8.29443	4.49875	775035	0.827905	1		1.06624	1		0.77647	1		Uncharacterized protein OS=Homo sapiens GN=RRAS2 PE=2 SV=1 - [B7Z7H6_HUMAN]
Q9NS86	26	22	8	450	50.8214	7.43018	82.0305	1.58276e+07	0.888722	9	6.96084	1.23085	11	20.1064	0.776464	9	13.5592	LanC-like protein 2 OS=Homo sapiens GN=LANCL2 PE=1 SV=1 - [LANC2_HUMAN]
P13984	5.22	2	1	249	28.3628	9.23193	14.6921	1.68675e+06	0.971868	1		1.25211	1		0.776182	1		General transcription factor IIF subunit 2 OS=Homo sapiens GN=GTF2F2 PE=1 SV=2 - [T2FB_HUMAN]
Q00688	6.7	2	1	224	25.1613	9.27588	14.5042	2.38807e+07	1.11169	1		1.43898	1		0.772555	1		Peptidyl-prolyl cis-trans isomerase FKBP3 OS=Homo sapiens GN=FKBP3 PE=1 SV=1 - [FKBP3_HUMAN]
Q7L576	3.91	4	4	1253	145.089	6.90283	35.7036	7.1018e+06	0.860243	3	2.77444	1.08015	4	20.1195	0.771898	3	12.089	Cytoplasmic FMR1-interacting protein 1 OS=Homo sapiens GN=CYFIP1 PE=1 SV=1 - [CYFP1_HUMAN]
F5H1G9	8.63	4	2	394	43.4468	6.46826	25.6206	7.28292e+06	0.978096	1		1.26791	1		0.771427	1		Uncharacterized protein OS=Homo sapiens GN=ABI1 PE=4 SV=1 - [F5H1G9_HUMAN]
F5H0X6	5.78	2	2	450	50.4019	5.0083	15.2648	2.8451e+06	1.45148	1		1.19639	1		0.770524	2	75.6961	Uncharacterized protein OS=Homo sapiens GN=PSAP PE=4 SV=1 - [F5H0X6_HUMAN]
E9PMD7	14.62	6	4	253	28.8793	4.86865	38.1913	1.16883e+07	1.0049	1		1.305	1		0.770038	1		Serine/threonine-protein phosphatase OS=Homo sapiens GN=PPP1CA PE=3 SV=1 - [E9PMD7_HUMAN]
Q8WUW1	10.67	3	1	75	8.73946	5.45264	10.0287	7.24427e+06	0.765426	1		0.994232	1		0.769867	1		Protein BRICK1 OS=Homo sapiens GN=BRK1 PE=1 SV=1 - [BRK1_HUMAN]
P25398	50	11	5	132	14.5055	7.21045	52.9165	1.13043e+07	0.942264	5	9.26958	1.22389	5	20.8995	0.769651	6	15.3981	40S ribosomal protein S12 OS=Homo sapiens GN=RPS12 PE=1 SV=3 - [RS12_HUMAN]
P07814	3.9	4	4	1512	170.483	7.32764	36.1592	6.57882e+06	1.01715	2	0.543498	1.2583	2	7.10254	0.76777	3	3.69979	Bifunctional aminoacyl-tRNA synthetase OS=Homo sapiens GN=EPRS PE=1 SV=5 - [SYEP_HUMAN]
F5H6K0	9.69	11	6	784	89.4465	7.45947	40.0774	8.02494e+06	1.33713	7	6.43166	1.88858	7	36.469	0.767446	7	23.7076	Uncharacterized protein OS=Homo sapiens GN=DHX15 PE=4 SV=1 - [F5H6K0_HUMAN]
Q14204	26.69	207	94	4646	532.072	6.40479	1038.37	2.96208e+07	1.0518	98	13.4814	1.35394	94	26.1259	0.767443	91	22.939	Cytoplasmic dynein 1 heavy chain 1 OS=Homo sapiens GN=DYNC1H1 PE=1 SV=5 - [DYHC1_HUMAN]
A8MV29	5.6	3	2	411	47.2268	5.52881	22.3778	5.7879e+06	0.645958	2	15.9431	0.842184	2	44.441	0.767003	2	27.0892	Uncharacterized protein OS=Homo sapiens GN=IKBKG PE=4 SV=2 - [A8MV29_HUMAN]
O14933	65.36	21	5	153	17.7572	7.88428	90.7585	1.54846e+07	0.68318	5	5.612	0.892124	5	12.1362	0.766273	6	26.9555	Ubiquitin/ISG15-conjugating enzyme E2 L6 OS=Homo sapiens GN=UBE2L6 PE=1 SV=4 - [UB2L6_HUMAN]
P33316	21.83	11	4	252	26.6897	9.5835	64.993	2.19651e+07	0.882863	4	0.182902	1.14256	4	6.83714	0.765927	4	5.37636	Deoxyuridine 5'-triphosphate nucleotidohydrolase, mitochondrial OS=Homo sapiens GN=DUT PE=1 SV=3 - [DUT_HUMAN]
Q8WVC2	34.57	5	2	81	8.84446	8.49951	20.1794	1.25743e+07	0.80605	1		1.00959	1		0.764793	2	6.38084	40S ribosomal protein S21 OS=Homo sapiens GN=RPS21 PE=2 SV=1 - [Q8WVC2_HUMAN]
F5H4B6	5.63	5	3	639	67.1106	7.06396	24.6045	5.96919e+06	0.778107	3	9.21482	1.02723	3	10.5919	0.764496	3	15.7153	Uncharacterized protein OS=Homo sapiens GN=ALDH16A1 PE=4 SV=1 - [F5H4B6_HUMAN]
O60869	10.14	6	1	148	16.3589	9.94971	27.8452	2.64537e+07	1.36546	2	5.45454	1.79084	2	12.3915	0.762468	2	17.9366	Endothelial differentiation-related factor 1 OS=Homo sapiens GN=EDF1 PE=1 SV=1 - [EDF1_HUMAN]
E5RJT0	8.2	1	1	244	28.3575	9.14404	9.15214	7.34992e+06	1.125	1		1.47622	1		0.762082	1		Uncharacterized protein OS=Homo sapiens GN=EIF3H PE=4 SV=1 - [E5RJT0_HUMAN]
P53985	4	2	1	500	53.9089	8.66064	7.13907	1.94834e+06	1.06158	1		1.3938	1		0.761648	1		Monocarboxylate transporter 1 OS=Homo sapiens GN=SLC16A1 PE=1 SV=3 - [MOT1_HUMAN]
Q9Y3C6	16.27	2	2	166	18.2251	7.98682	4.92546	2.46639e+06	1.12651	1		1.47912	1		0.761605	1		Peptidyl-prolyl cis-trans isomerase-like 1 OS=Homo sapiens GN=PPIL1 PE=1 SV=1 - [PPIL1_HUMAN]
P61981	16.6	6	3	247	28.2849	4.89404	41.9474	4.50932e+06	0.875684	2	23.0731	1.15157	2	18.0281	0.760429	2	4.89334	14-3-3 protein gamma OS=Homo sapiens GN=YWHAG PE=1 SV=2 - [1433G_HUMAN]
P13639	27.97	46	22	858	95.277	6.82959	250.124	6.07466e+07	1.01973	22	14.5824	1.36791	24	20.1042	0.758557	23	17.9789	Elongation factor 2 OS=Homo sapiens GN=EEF2 PE=1 SV=4 - [EF2_HUMAN]
E9PNT8	13.21	2	1	159	17.6301	8.19189	12.3935	2.55158e+06	2.70591	1		3.56854	1		0.758267	1		Uncharacterized protein OS=Homo sapiens GN=MTCH2 PE=3 SV=1 - [E9PNT8_HUMAN]
B4DF96	6.68	2	2	524	57.9579	9.08545	17.2978	3.23937e+06	0.960393	2	9.50025	1.26874	2	22.1546	0.756964	2	12.4587	Uncharacterized protein OS=Homo sapiens GN=EIF2A PE=2 SV=1 - [B4DF96_HUMAN]
P35580	2.73	9	4	1976	228.858	5.5415	51.314	1.34537e+07	1.12494	1		1.48642	1		0.756812	1		Myosin-10 OS=Homo sapiens GN=MYH10 PE=1 SV=3 - [MYH10_HUMAN]
A8MVS8	26.15	15	9	478	54.0794	7.12256	63.4687	1.57786e+07	0.972326	6	15.3954	1.24703	6	7.7921	0.75658	6	11.4076	Uncharacterized protein OS=Homo sapiens GN=CAMK2D PE=2 SV=1 - [A8MVS8_HUMAN]
Q6FI81	28.85	10	8	312	33.5611	5.61768	50.4975	1.84892e+07	1.00116	6	10.7736	1.24956	6	10.7622	0.75636	5	17.6329	Anamorsin OS=Homo sapiens GN=CIAPIN1 PE=1 SV=2 - [CPIN1_HUMAN]
C9K025	17.02	2	1	94	10.6387	10.7114	12.2137	1.51978e+06	1.04318	1		1.38022	1		0.755809	1		Uncharacterized protein OS=Homo sapiens GN=RPL35A PE=4 SV=1 - [C9K025_HUMAN]
P42772	7.97	1	1	138	14.7125	6.53662	2.52629	957592	0.650575	1		0.861451	1		0.755209	1		Cyclin-dependent kinase 4 inhibitor B OS=Homo sapiens GN=CDKN2B PE=1 SV=1 - [CDN2B_HUMAN]
C9JRH2	3.48	1	1	230	24.4496	7.41553	4.18908	6.83899e+06	2.95161	1		3.91306	1		0.754296	1		Uncharacterized protein OS=Homo sapiens GN=RCC1 PE=4 SV=1 - [C9JRH2_HUMAN]
P08240	11.44	7	5	638	69.7672	8.95361	27.969	4.2992e+06	0.970748	5	21.6252	1.4248	5	11.5754	0.753588	6	12.805	Signal recognition particle receptor subunit alpha OS=Homo sapiens GN=SRPR PE=1 SV=2 - [SRPR_HUMAN]
E5RIA0	11.7	1	1	94	10.5384	9.34912	5.97022	3.31282e+06	1.07904	1		1.43241	1		0.7533	1		Uncharacterized protein OS=Homo sapiens GN=SORBS3 PE=4 SV=1 - [E5RIA0_HUMAN]
B4DWH3	9.76	11	4	584	65.7224	5.22412	46.2174	5.49996e+06	0.925045	3	4.4929	1.27878	3	7.9258	0.753137	4	13.1428	Uncharacterized protein OS=Homo sapiens GN=MMP2 PE=2 SV=1 - [B4DWH3_HUMAN]
Q8WUP2	18.77	10	5	373	40.6427	6.02393	37.3314	1.13009e+07	0.753154	7	6.51856	0.996017	7	13.3503	0.749516	7	8.13158	Filamin-binding LIM protein 1 OS=Homo sapiens GN=FBLIM1 PE=1 SV=2 - [FBLI1_HUMAN]
P21333	39.52	212	74	2647	280.564	6.06201	970.566	1.22005e+08	0.950061	93	13.4978	1.26493	90	16.6964	0.749042	92	15.9665	Filamin-A OS=Homo sapiens GN=FLNA PE=1 SV=4 - [FLNA_HUMAN]
Q13885	64.94	167	25	445	49.875	4.89404	752.315	9.26896e+08	0.83458	2	1.93664	1.12034	2	10.2163	0.744937	2	12.171	Tubulin beta-2A chain OS=Homo sapiens GN=TUBB2A PE=1 SV=1 - [TBB2A_HUMAN]
Q15437	5.08	4	3	767	86.4235	6.88818	28.7933	1.73612e+07	0.79884	2	21.0195	1.07267	2	20.8812	0.744722	2	0.133918	Protein transport protein Sec23B OS=Homo sapiens GN=SEC23B PE=1 SV=2 - [SC23B_HUMAN]
Q15654	16.6	13	6	476	50.2555	7.37158	65.0046	1.41061e+07	0.744286	7	3.74029	1.0229	6	20.0055	0.743582	6	9.74474	Thyroid receptor-interacting protein 6 OS=Homo sapiens GN=TRIP6 PE=1 SV=3 - [TRIP6_HUMAN]
P04080	45.92	10	3	98	11.1326	7.56201	47.414	8.94983e+07	0.763595	4	3.63745	1.03973	4	6.76102	0.741763	4	3.56514	Cystatin-B OS=Homo sapiens GN=CSTB PE=1 SV=2 - [CYTB_HUMAN]
P62140	11.01	5	4	327	37.1626	6.18896	44.8574	1.29777e+07	1.18114	1		1.59277	1		0.741563	1		Serine/threonine-protein phosphatase PP1-beta catalytic subunit OS=Homo sapiens GN=PPP1CB PE=1 SV=3 - [PP1B_HUMAN]
Q9NYL9	3.13	1	1	352	39.5703	5.18604	2.66126	4.65573e+06	0.852056	1		1.14939	1		0.741312	1		Tropomodulin-3 OS=Homo sapiens GN=TMOD3 PE=1 SV=1 - [TMOD3_HUMAN]
A6NLP3	5.27	6	2	493	56.3592	6.26514	37.0384	5.46058e+06	0.777398	3	14.6472	1.07305	3	3.01677	0.739364	3	11.5921	Uncharacterized protein OS=Homo sapiens GN=TRIM5 PE=4 SV=2 - [A6NLP3_HUMAN]
C9JAJ4	8.61	1	1	151	17.8567	4.98291	2.41569	1.20325e+06	1.26637	1		1.71715	1		0.737486	1		Uncharacterized protein OS=Homo sapiens GN=FXR1 PE=4 SV=1 - [C9JAJ4_HUMAN]
Q6NYC8	3.75	1	1	613	67.9015	5.40186	17.5069	4.42453e+06	0.514933	1		0.698494	1		0.737205	1		Phostensin OS=Homo sapiens GN=KIAA1949 PE=1 SV=1 - [PHTNS_HUMAN]
P62158	22.15	7	2	149	16.8268	4.22119	29.7529	1.18532e+07	1.06936	3	0.765192	1.44716	3	4.96633	0.737115	3	1.13173	Calmodulin OS=Homo sapiens GN=CALM1 PE=1 SV=2 - [CALM_HUMAN]
B4DZP4	11.81	7	4	415	44.9768	6.13818	35.731	3.52808e+06	1.03873	4	3.30846	1.39549	4	15.9479	0.737024	4	14.9721	Uncharacterized protein OS=Homo sapiens GN=DYNC1LI2 PE=2 SV=1 - [B4DZP4_HUMAN]
E9PHI6	8.85	6	2	407	43.1671	6.65381	38.0106	3.80089e+06	0.105074	2	43715	0.01	1		0.736854	1		Uncharacterized protein OS=Homo sapiens GN=DYNC1LI1 PE=4 SV=1 - [E9PHI6_HUMAN]
P04632	10.45	6	2	268	28.2977	5.19873	27.0054	1.05055e+07	0.737405	3	20.8903	0.889725	3	17.6381	0.73651	3	36.8593	Calpain small subunit 1 OS=Homo sapiens GN=CAPNS1 PE=1 SV=1 - [CPNS1_HUMAN]
B7Z4T9	11.82	8	5	499	54.7695	7.6792	57.3053	1.17834e+07	0.859476	5	21.9909	1.26427	5	21.3721	0.736255	5	14.3296	Chaperonin containing TCP1, subunit 7 (Eta), isoform CRA_c OS=Homo sapiens GN=CCT7 PE=2 SV=1 - [B7Z4T9_HUMAN]
Q5T6W5	37.85	36	13	428	47.5276	5.63037	187.523	2.58159e+07	1.81499	17	18.2404	2.35568	17	28.7237	0.734118	17	31.7483	Heterogeneous nuclear ribonucleoprotein K OS=Homo sapiens GN=HNRNPK PE=2 SV=1 - [Q5T6W5_HUMAN]
P55795	16.7	10	5	449	49.2323	6.30322	54.5457	6.89278e+07	1.98032	1		2.71073	1		0.73055	1		Heterogeneous nuclear ribonucleoprotein H2 OS=Homo sapiens GN=HNRNPH2 PE=1 SV=1 - [HNRH2_HUMAN]
Q71U36	80.04	114	23	451	50.1036	5.05908	518.454	6.10999e+08	0.730419	1		1.0079	2	0.944259	0.729325	1		Tubulin alpha-1A chain OS=Homo sapiens GN=TUBA1A PE=1 SV=1 - [TBA1A_HUMAN]
Q5T4L4	37.88	4	2	66	7.35166	7.23975	15.9721	2.67052e+07	1.02772	2	6.51278	1.40965	2	13.9446	0.729059	2	20.597	Ribosomal protein S27 OS=Homo sapiens GN=RPS27 PE=4 SV=1 - [Q5T4L4_HUMAN]
B4DKS8	33.43	18	7	338	37.2318	6.04932	89.6738	4.09701e+07	0.942188	7	7.34334	1.25383	7	3.01838	0.728488	7	11.4967	Uncharacterized protein OS=Homo sapiens GN=HNRNPF PE=2 SV=1 - [B4DKS8_HUMAN]
Q9Y230	10.37	8	4	463	51.1246	5.64307	30.0265	6.09988e+06	1.32727	5	7.53207	2.1198	5	31.9371	0.728223	5	10.4042	RuvB-like 2 OS=Homo sapiens GN=RUVBL2 PE=1 SV=3 - [RUVB2_HUMAN]
Q6PJ69	5.22	3	2	517	57.3168	6.69775	10.2327	3.01947e+06	0.718293	1		0.988597	1		0.726578	1		Tripartite motif-containing protein 65 OS=Homo sapiens GN=TRIM65 PE=1 SV=3 - [TRI65_HUMAN]
Q9H223	14.97	11	7	541	61.1365	6.75635	48.8352	2.55248e+08	0.85504	5	19.6281	1.22731	6	7.3798	0.726185	5	1.08864	EH domain-containing protein 4 OS=Homo sapiens GN=EHD4 PE=1 SV=1 - [EHD4_HUMAN]
Q7Z5L9	2.73	2	1	587	60.9867	8.68994	13.3854	2.04702e+06	0.792336	1		1.09137	1		0.726001	1		Interferon regulatory factor 2-binding protein 2 OS=Homo sapiens GN=IRF2BP2 PE=1 SV=2 - [I2BP2_HUMAN]
E7EP00	5.74	7	4	975	106.556	6.96143	32.3904	1.45386e+07	0.663738	3	10.8769	1.00162	3	16.955	0.725148	4	11.2337	Uncharacterized protein OS=Homo sapiens GN=SEC24C PE=4 SV=2 - [E7EP00_HUMAN]
Q07065	44.02	49	19	602	65.9827	5.92236	212.343	2.53734e+07	0.96231	20	8.18723	1.29015	21	18.8174	0.724685	20	14.8511	Cytoskeleton-associated protein 4 OS=Homo sapiens GN=CKAP4 PE=1 SV=2 - [CKAP4_HUMAN]
P30533	8.12	3	2	357	41.4409	8.77783	20.0111	3.59153e+06	0.78595	1		1.09004	1		0.721026	1		Alpha-2-macroglobulin receptor-associated protein OS=Homo sapiens GN=LRPAP1 PE=1 SV=1 - [AMRP_HUMAN]
Q9UQ80	21.32	9	6	394	43.7592	6.55127	69.8971	3.3756e+07	0.90438	4	19.331	1.27556	4	5.78868	0.721026	5	9.06892	Proliferation-associated protein 2G4 OS=Homo sapiens GN=PA2G4 PE=1 SV=3 - [PA2G4_HUMAN]
F5H895	18.46	2	1	65	7.28382	6.50732	5.50319	5.05857e+06	1.00242	1		1.39135	1		0.720462	1		Uncharacterized protein OS=Homo sapiens GN=DAD1 PE=4 SV=1 - [F5H895_HUMAN]
O76094	2.53	1	1	671	74.56	9.26123	9.68921	1.92255e+06	0.955437	1		1.32624	1		0.720411	1		Signal recognition particle 72 kDa protein OS=Homo sapiens GN=SRP72 PE=1 SV=3 - [SRP72_HUMAN]
B8ZZL8	13.86	2	1	101	10.6828	9.5835	10.1907	1.50397e+06	1.65443	1		2.29891	1		0.719658	1		Heat shock 10kDa protein 1 (Chaperonin 10), isoform CRA_b OS=Homo sapiens GN=HSPE1 PE=3 SV=1 - [B8ZZL8_HUMAN]
P38919	15.33	7	5	411	46.8412	6.72705	40.8438	1.34324e+07	1.78439	4	21.3207	2.91786	4	24.4836	0.719619	4	12.9177	Eukaryotic initiation factor 4A-III OS=Homo sapiens GN=EIF4A3 PE=1 SV=4 - [IF4A3_HUMAN]
E9PKI2	12.82	1	1	78	8.59641	8.20654	4.75243	2.58343e+06	0.491787	1		0.684891	1		0.718051	1		Uncharacterized protein OS=Homo sapiens GN=NAP1L4 PE=4 SV=1 - [E9PKI2_HUMAN]
F5GY21	6.32	1	1	190	21.532	8.49951	9.90639	319349	0.716826	1		0.999099	1		0.717473	1		Uncharacterized protein OS=Homo sapiens GN=RAB8B PE=3 SV=1 - [F5GY21_HUMAN]
A8K7X6	33.7	24	8	362	38.1974	6.78564	93.7927	1.54318e+08	0.99594	5	9.81496	1.2924	5	10.5677	0.714391	5	6.21793	Poly(RC) binding protein 2, isoform CRA_b OS=Homo sapiens GN=PCBP2 PE=2 SV=1 - [A8K7X6_HUMAN]
Q9GZT9	5.63	2	1	426	45.9918	8.52881	15.3756	2.88606e+06	0.898171	1		1.25843	1		0.713724	1		Egl nine homolog 1 OS=Homo sapiens GN=EGLN1 PE=1 SV=1 - [EGLN1_HUMAN]
B3KTW0	2.64	1	1	607	69.8414	7.09326	21.6739	2.32387e+06	0.980437	1		1.37536	1		0.71286	1		Uncharacterized protein OS=Homo sapiens GN=CUL1 PE=2 SV=1 - [B3KTW0_HUMAN]
C9J1Z8	34	5	3	150	17.0959	7.34229	17.8108	4.55532e+06	0.796827	1		1.11822	1		0.712586	1		Uncharacterized protein OS=Homo sapiens GN=ARF5 PE=3 SV=1 - [C9J1Z8_HUMAN]
Q9Y3E5	7.82	2	1	179	19.181	8.73389	11.2142	295864	1.03436	1		1.45158	1		0.712574	1		Peptidyl-tRNA hydrolase 2, mitochondrial OS=Homo sapiens GN=PTRH2 PE=1 SV=1 - [PTH2_HUMAN]
Q5TCU6	3.05	6	5	2429	257.92	6.49365	44.2016	1.88385e+06	1.51547	3	31.8894	1.53846	3	5.72862	0.711324	3	28.0344	Talin 1 OS=Homo sapiens GN=TLN1 PE=2 SV=1 - [Q5TCU6_HUMAN]
Q5TBH0	7.96	2	1	201	22.7533	7.03467	7.66335	3.9062e+06	1.32644	2	26.0939	1.57156	1		0.709866	1		NIMA (Never in mitosis gene a)-related kinase 6 (Fragment) OS=Homo sapiens GN=NEK6 PE=2 SV=1 - [Q5TBH0_HUMAN]
Q4VY20	40.54	3	2	74	8.42323	7.25439	27.5644	2.33231e+06	0.835113	1		1.17853	1		0.708603	1		Tyrosine 3-monooxygenase/tryptophan 5-monooxygenase activation protein, beta polypeptide (Fragment) OS=Homo sapiens GN=YWHAB PE=2 SV=1 - [Q4VY20_HUMAN]
D6RHZ5	2.74	4	2	877	96.4427	6.37939	31.7541	3.67747e+06	0.949408	1		1.7853	2	44.111	0.706736	1		Uncharacterized protein OS=Homo sapiens GN=SEC31A PE=4 SV=1 - [D6RHZ5_HUMAN]
A6NKH4	8.44	3	3	474	53.2711	5.03369	21.67	1.11394e+06	0.788139	2	15.7833	1.11629	2	26.7348	0.706033	2	10.6182	Sorting nexin 1, isoform CRA_d OS=Homo sapiens GN=SNX1 PE=4 SV=2 - [A6NKH4_HUMAN]
Q9Y5Y2	9.96	3	2	271	28.8068	5.8335	9.21222	9.71051e+06	0.692356	2	16.2588	0.981115	2	9.06102	0.705683	2	7.11933	Cytosolic Fe-S cluster assembly factor NUBP2 OS=Homo sapiens GN=NUBP2 PE=1 SV=1 - [NUBP2_HUMAN]
C9J9K3	34.85	20	7	264	29.487	5.24951	84.8656	6.97947e+07	0.796541	8	7.85994	1.0989	8	12.8636	0.705141	8	13.6605	Uncharacterized protein OS=Homo sapiens GN=RPSA PE=3 SV=1 - [C9J9K3_HUMAN]
P14174	44.35	18	5	115	12.4682	7.88428	71.1099	5.23851e+08	0.671475	5	9.92885	0.864048	5	17.6875	0.703565	5	7.08124	Macrophage migration inhibitory factor OS=Homo sapiens GN=MIF PE=1 SV=4 - [MIF_HUMAN]
P08670	77.25	158	43	466	53.6191	5.12256	712.573	1.16022e+09	2.76345	70	8.30823	3.99199	73	16.994	0.702899	70	13.3264	Vimentin OS=Homo sapiens GN=VIM PE=1 SV=4 - [VIME_HUMAN]
P42704	2.51	4	3	1394	157.805	6.12549	27.6944	3.01492e+06	1.07482	3	75.3783	1.53217	3	80.347	0.701505	3	3.49989	Leucine-rich PPR motif-containing protein, mitochondrial OS=Homo sapiens GN=LRPPRC PE=1 SV=3 - [LPPRC_HUMAN]
E7ESJ0	3.13	2	1	447	48.1551	10.2573	15.0283	5.80821e+06	0.55876	1		0.796768	1		0.701284	1		Uncharacterized protein OS=Homo sapiens GN=HTRA1 PE=4 SV=1 - [E7ESJ0_HUMAN]
P50454	23.92	12	7	418	46.4112	8.68994	55.996	2.4713e+07	0.799146	6	7.33074	1.14026	5	33.0366	0.70095	6	35.9819	Serpin H1 OS=Homo sapiens GN=SERPINH1 PE=1 SV=2 - [SERPH_HUMAN]
A2A2L5	6.86	2	1	277	31.1319	8.45557	28.5836	9.08774e+07	0.837624	1		1.19542	1		0.700696	1		Chromosome 20 open reading frame 43 (Fragment) OS=Homo sapiens GN=C20orf43 PE=4 SV=1 - [A2A2L5_HUMAN]
E9PKG1	28.92	18	7	325	37.6848	6.15088	81.7367	7.47545e+07	0.881971	9	31.5297	1.23899	9	19.4468	0.69982	9	22.0546	Uncharacterized protein OS=Homo sapiens GN=PRMT1 PE=4 SV=1 - [E9PKG1_HUMAN]
B4DDF7	12.95	13	5	579	64.1403	5.13525	74.7747	2.08656e+07	0.765126	5	10.9192	1.05358	5	7.8368	0.699267	6	16.1366	Uncharacterized protein OS=Homo sapiens GN=PPP2R1A PE=2 SV=1 - [B4DDF7_HUMAN]
P07355	67.85	127	25	339	38.5798	7.75244	541.015	8.6921e+08	0.718561	49	7.52262	1.00633	47	7.22701	0.698734	48	9.72828	Annexin A2 OS=Homo sapiens GN=ANXA2 PE=1 SV=2 - [ANXA2_HUMAN]
P60903	10.31	1	1	97	11.1955	7.37158	6.88637	1.36283e+07	0.929827	1		1.33619	1		0.69588	1		Protein S100-A10 OS=Homo sapiens GN=S100A10 PE=1 SV=2 - [S10AA_HUMAN]
Q9H1K1	17.37	6	2	167	17.9876	9.48096	28.0095	1.35597e+06	0.531625	2	17.8504	0.764909	2	37.5882	0.695018	2	58.2661	Iron-sulfur cluster assembly enzyme ISCU, mitochondrial OS=Homo sapiens GN=ISCU PE=1 SV=2 - [ISCU_HUMAN]
E9PBK7	3.86	1	1	311	35.9456	7.51807	9.98249	636635	0.861126	1		1.23931	1		0.694844	1		Uncharacterized protein OS=Homo sapiens GN=MAPK3 PE=3 SV=1 - [E9PBK7_HUMAN]
P62081	15.46	4	2	194	22.1133	10.0962	43.8478	1.764e+07	1.0804	3	5.22812	1.34818	3	0.665387	0.693535	3	21.3016	40S ribosomal protein S7 OS=Homo sapiens GN=RPS7 PE=1 SV=1 - [RS7_HUMAN]
O00410	10.67	13	9	1097	123.55	4.94482	59.0775	1.42316e+07	0.851844	6	4.32775	1.14695	6	26.6113	0.692473	7	20.5182	Importin-5 OS=Homo sapiens GN=IPO5 PE=1 SV=4 - [IPO5_HUMAN]
E9PBJ5	9.74	8	5	616	67.2569	8.11865	48.0493	5.52769e+06	0.51701	4	17.1133	0.747952	4	10.3603	0.690974	4	22.2446	Uncharacterized protein OS=Homo sapiens GN=SDHA PE=4 SV=1 - [E9PBJ5_HUMAN]
E9PN76	2.14	1	1	513	57.5347	7.63525	6.62092	692735	0.87402	1		1.2664	1		0.690159	1		Uncharacterized protein OS=Homo sapiens GN=RNF214 PE=4 SV=1 - [E9PN76_HUMAN]
Q8TD19	2.76	3	2	979	107.1	5.74463	20.2053	7.46979e+06	0.639123	1		1.14998	1		0.689578	2	32.8195	Serine/threonine-protein kinase Nek9 OS=Homo sapiens GN=NEK9 PE=1 SV=2 - [NEK9_HUMAN]
B5MCY1	1.65	2	2	1934	221.58	7.03467	28.1682	2.89122e+06	0.667011	1		0.968759	1		0.688521	1		Uncharacterized protein OS=Homo sapiens PE=4 SV=1 - [B5MCY1_HUMAN]
Q93052	9.15	8	3	612	65.7038	7.37158	52.9689	3.29248e+06	0.606235	3	21.3385	1	3	2.32004	0.68811	3	5.21205	Lipoma-preferred partner OS=Homo sapiens GN=LPP PE=1 SV=1 - [LPP_HUMAN]
Q1L6K4	15.61	4	3	237	26.0167	9.21729	19.7356	2.65179e+06	1.27407	2	22.5982	1.49386	2	9.62838	0.687655	3	70.9418	Apoptosis-inducing factor short isoform 3 OS=Homo sapiens GN=PDCD8 PE=2 SV=1 - [Q1L6K4_HUMAN]
B7ZA04	23.65	14	7	630	70.4408	5.30029	78.6071	9.63822e+06	1.03167	4	9.72372	1.49999	3	34.8088	0.687486	3	61.4687	cDNA, FLJ79018, highly similar to Cytoplasmic dynein 1 intermediate chain 2 OS=Homo sapiens PE=2 SV=1 - [B7ZA04_HUMAN]
A6NNE7	10.45	2	1	134	14.4822	8.47021	11.4021	1.48101e+06	1.3646	1		1.98613	1		0.687063	1		Peptidyl-prolyl cis-trans isomerase OS=Homo sapiens GN=PPIH PE=2 SV=1 - [A6NNE7_HUMAN]
O43813	20.55	16	6	399	45.2536	7.75244	69.0626	3.24674e+07	0.779745	8	3.54079	1.12436	8	11.1579	0.687016	8	8.45503	LanC-like protein 1 OS=Homo sapiens GN=LANCL1 PE=1 SV=1 - [LANC1_HUMAN]
P46063	10.17	13	5	649	73.41	7.88428	68.8104	8.0056e+06	0.961852	6	12.756	1.12943	6	21.6646	0.686718	6	46.3832	ATP-dependent DNA helicase Q1 OS=Homo sapiens GN=RECQL PE=1 SV=3 - [RECQ1_HUMAN]
P51808	14.66	4	1	116	13.0532	5.65576	15.7472	3.25546e+06	0.724147	1		1.05752	1		0.684762	1		Dynein light chain Tctex-type 3 OS=Homo sapiens GN=DYNLT3 PE=1 SV=1 - [DYLT3_HUMAN]
P54136	23.79	21	12	660	75.3309	6.68311	85.4404	9.14268e+06	0.80823	11	10.113	1.15083	11	35.552	0.683734	12	22.1405	Arginyl-tRNA synthetase, cytoplasmic OS=Homo sapiens GN=RARS PE=1 SV=2 - [SYRC_HUMAN]
B4DP24	4.76	3	1	252	29.4653	9.75928	7.96973	3.32613e+06	0.693707	1		1.01525	1		0.683285	1		Uncharacterized protein OS=Homo sapiens GN=ELOVL1 PE=2 SV=1 - [B4DP24_HUMAN]
Q15785	12.62	9	3	309	34.5378	8.98291	36.2857	5.10755e+06	0.85624	3	5.21164	1.31913	4	5.20398	0.682994	3	8.70472	Mitochondrial import receptor subunit TOM34 OS=Homo sapiens GN=TOMM34 PE=1 SV=2 - [TOM34_HUMAN]
P17655	14	15	7	700	79.9448	4.98291	74.1893	1.2992e+07	0.849407	8	12.3798	1.18699	8	11.8781	0.68265	9	12.954	Calpain-2 catalytic subunit OS=Homo sapiens GN=CAPN2 PE=1 SV=6 - [CAN2_HUMAN]
A6NCE7	11.2	1	1	125	14.6187	8.67529	2.37856	1.57785e+06	0.905865	1		1.32835	1		0.681946	1		Microtubule-associated proteins 1A/1B light chain 3 beta 2 OS=Homo sapiens GN=MAP1LC3B2 PE=2 SV=1 - [MP3B2_HUMAN]
C9JVF0	4.44	1	1	270	29.7811	9.72998	8.50417	1.45298e+06	0.677124	1		0.99401	1		0.681204	1		Uncharacterized protein OS=Homo sapiens GN=TBL2 PE=4 SV=1 - [C9JVF0_HUMAN]
Q96N67	0.65	1	1	2140	242.407	6.80029	20.5213	1.23055e+06	0.631153	1		0.927447	1		0.680527	1		Dedicator of cytokinesis protein 7 OS=Homo sapiens GN=DOCK7 PE=1 SV=4 - [DOCK7_HUMAN]
Q96SZ5	4.07	2	1	270	29.7319	6.03662	11.8049	3.33422e+06	0.585206	1		0.860644	1		0.679963	1		2-aminoethanethiol dioxygenase OS=Homo sapiens GN=ADO PE=1 SV=2 - [AEDO_HUMAN]
P63244	29.34	20	7	317	35.0546	7.69385	81.9903	2.20791e+07	0.819176	12	18.9348	1.13291	12	17.8789	0.679803	12	23.7569	Guanine nucleotide-binding protein subunit beta-2-like 1 OS=Homo sapiens GN=GNB2L1 PE=1 SV=3 - [GBLP_HUMAN]
P07996	12.48	24	10	1170	129.3	4.94482	104.713	7.7078e+06	0.780291	11	6.61952	0.930913	11	29.3582	0.679577	11	17.7792	Thrombospondin-1 OS=Homo sapiens GN=THBS1 PE=1 SV=2 - [TSP1_HUMAN]
Q8IVF2	2.99	6	3	5795	616.242	5.36377	111.154	2.21291e+06	1.3344	3	23.3773	1.56676	3	33.8392	0.677945	3	5.67116	Protein AHNAK2 OS=Homo sapiens GN=AHNAK2 PE=1 SV=2 - [AHNK2_HUMAN]
P26583	33.01	9	6	209	24.0187	7.81104	46.8616	1.75107e+07	1.31647	6	4.88534	1.97153	6	21.7226	0.677501	6	9.30641	High mobility group protein B2 OS=Homo sapiens GN=HMGB2 PE=1 SV=2 - [HMGB2_HUMAN]
F5H2B9	0.84	2	1	1307	150.439	7.02002	39.3291	1.68299e+06	1.03874	1		1.53476	1		0.676808	1		Uncharacterized protein OS=Homo sapiens GN=UACA PE=4 SV=1 - [F5H2B9_HUMAN]
B3KTG2	33.72	46	19	777	85.8402	6.88818	222.118	4.79054e+07	0.660535	17	12.3236	0.985786	17	15.7971	0.676563	17	17.4985	Uncharacterized protein OS=Homo sapiens GN=PALLD PE=2 SV=1 - [B3KTG2_HUMAN]
Q9ULV4	20.68	10	8	474	53.2151	7.07861	48.021	1.56297e+07	2.3209	6	4.95771	3.34171	6	44.0458	0.675247	6	36.9941	Coronin-1C OS=Homo sapiens GN=CORO1C PE=1 SV=1 - [COR1C_HUMAN]
Q13057	5.5	3	2	564	62.29	6.99072	42.3331	2.948e+06	0.86649	3	33.0227	1.03384	1		0.674635	1		Bifunctional coenzyme A synthase OS=Homo sapiens GN=COASY PE=1 SV=4 - [COASY_HUMAN]
C9J9V0	9.44	1	1	180	19.3354	4.67822	6.06407	1.30082e+07	1.05783	1		1.57183	1		0.672994	1		Uncharacterized protein OS=Homo sapiens GN=PRR14L PE=4 SV=1 - [C9J9V0_HUMAN]
Q6YN16	11.48	8	3	418	45.3655	7.98682	41.538	7.36707e+06	0.786844	3	17.9746	1.13063	3	26.7849	0.672964	3	12.9095	Hydroxysteroid dehydrogenase-like protein 2 OS=Homo sapiens GN=HSDL2 PE=1 SV=1 - [HSDL2_HUMAN]
Q9NP97	16.67	2	1	96	10.9147	7.25439	9.26242	3.41148e+06	0.875811	1		1.30323	1		0.672031	1		Dynein light chain roadblock-type 1 OS=Homo sapiens GN=DYNLRB1 PE=1 SV=3 - [DLRB1_HUMAN]
E9PQK4	16.09	2	1	87	9.93392	6.52197	8.30222	4.39107e+06	1.73172	1		2.57993	1		0.671226	1		Uncharacterized protein OS=Homo sapiens GN=CELF1 PE=4 SV=1 - [E9PQK4_HUMAN]
P49591	4.67	1	1	514	58.7401	6.43018	16.6916	3.73046e+06		0			0		0.671144	1		Seryl-tRNA synthetase, cytoplasmic OS=Homo sapiens GN=SARS PE=1 SV=3 - [SYSC_HUMAN]
E7ENY9	2.61	1	1	422	46.0876	8.26514	4.42683	2.65507e+06	0.983219	1		1.46553	1		0.670896	1		Adenylyl cyclase-associated protein OS=Homo sapiens GN=CAP1 PE=3 SV=2 - [E7ENY9_HUMAN]
B4DDD6	12.56	5	4	406	45.7184	4.95752	19.9949	4.41463e+06	0.595697	1		0.888669	1		0.670325	1		Uncharacterized protein OS=Homo sapiens GN=DBNL PE=2 SV=1 - [B4DDD6_HUMAN]
E7EMY5	9.18	5	4	501	54.6547	8.70459	28.3394	1.14345e+07	0.697848	4	1.12519	1.07856	4	9.31255	0.670193	4	4.07695	Uncharacterized protein OS=Homo sapiens GN=GLOD4 PE=4 SV=1 - [E7EMY5_HUMAN]
P55145	19.78	3	3	182	20.6868	8.68994	12.3516	2.22196e+06	1.25577	2	5.24946	1.81021	1		0.669597	1		Mesencephalic astrocyte-derived neurotrophic factor OS=Homo sapiens GN=MANF PE=1 SV=3 - [MANF_HUMAN]
P62841	40.69	9	4	145	17.0292	10.3892	55.3502	1.15635e+07	0.904608	5	14.2321	1.35254	5	31.1311	0.668822	5	1.42575	40S ribosomal protein S15 OS=Homo sapiens GN=RPS15 PE=1 SV=2 - [RS15_HUMAN]
Q99714	39.85	13	6	261	26.9061	7.78174	59.5238	6.88601e+06	0.698849	5	24.3013	0.963846	4	5.20822	0.668438	4	16.4583	3-hydroxyacyl-CoA dehydrogenase type-2 OS=Homo sapiens GN=HSD17B10 PE=1 SV=3 - [HCD2_HUMAN]
Q1JUQ5	15.22	3	1	92	10.1122	5.89697	10.0717	1.91658e+06	0.716932	1		1.07457	1		0.667179	1		FK506 binding protein12 OS=Homo sapiens GN=FKBP12-Exip2 PE=2 SV=1 - [Q1JUQ5_HUMAN]
E9PG15	9.4	4	1	149	17.0376	5.78271	24.835	2.57533e+07	0.609758	1		0.916163	1		0.665556	1		Uncharacterized protein OS=Homo sapiens GN=YWHAQ PE=4 SV=1 - [E9PG15_HUMAN]
P63167	38.2	12	2	89	10.3591	7.40088	63.4487	2.81571e+07	0.837269	4	5.03146	1.23545	4	12.638	0.665367	4	7.36655	Dynein light chain 1, cytoplasmic OS=Homo sapiens GN=DYNLL1 PE=1 SV=1 - [DYL1_HUMAN]
B7Z254	25.4	24	8	437	47.8081	5.08447	93.7104	2.36037e+07	0.966877	10	6.82601	1.43045	10	20.8949	0.663431	10	12.5995	Uncharacterized protein OS=Homo sapiens GN=PDIA6 PE=2 SV=1 - [B7Z254_HUMAN]
Q96HC4	27.18	21	13	596	63.9045	8.20654	115.725	1.70685e+07	0.946054	13	6.24244	1.42068	13	17.9226	0.663368	13	16.8279	PDZ and LIM domain protein 5 OS=Homo sapiens GN=PDLIM5 PE=1 SV=5 - [PDLI5_HUMAN]
Q9BQE3	75.72	105	22	449	49.8635	5.09717	482.292	6.10999e+08	0.593138	1		0.896792	1		0.6614	1		Tubulin alpha-1C chain OS=Homo sapiens GN=TUBA1C PE=1 SV=1 - [TBA1C_HUMAN]
P02545	56.17	76	35	664	74.0947	7.02002	346.258	1.4128e+08	2.79432	2	12.8001	4.9347	4	10.3691	0.659101	2	52.6957	Prelamin-A/C OS=Homo sapiens GN=LMNA PE=1 SV=1 - [LMNA_HUMAN]
Q07866	2.27	3	1	573	65.2689	6.20166	25.4195	3.70718e+06	0.798944	1		1.21452	1		0.657826	1		Kinesin light chain 1 OS=Homo sapiens GN=KLC1 PE=1 SV=2 - [KLC1_HUMAN]
C9J8H1	12.32	6	2	203	23.5246	9.0415	20.7586	3.50671e+06	0.741951	2	57.6003	1.12899	2	17.8417	0.657181	2	81.2959	Uncharacterized protein OS=Homo sapiens GN=ATP6V1E1 PE=4 SV=1 - [C9J8H1_HUMAN]
P11586	23.42	37	17	935	101.495	7.29834	165.475	45169815	0.677537	19	26.6821	1.0526	20	10.8794	0.656235	20	20.0313	C-1-tetrahydrofolate synthase, cytoplasmic OS=Homo sapiens GN=MTHFD1 PE=1 SV=3 - [C1TC_HUMAN]
O15027	1.84	3	3	2179	233.373	5.63037	19.3711	3.94169e+07	0.749836	2	6.63151	1.145	2	22.0151	0.654877	2	28.9605	Protein transport protein Sec16A OS=Homo sapiens GN=SEC16A PE=1 SV=3 - [SC16A_HUMAN]
Q7L7Q5	7.04	1	1	199	22.3813	9.30518	11.8737	1.60688e+07	0.795038	1		1.21468	1		0.654527	1		RTN4 OS=Homo sapiens GN=RTN4 PE=2 SV=1 - [Q7L7Q5_HUMAN]
Q92945	18	17	8	711	73.07	7.29834	70.8503	1.50381e+07	1.23977	6	21.3894	1.58899	7	19.5923	0.654133	5	25.5409	Far upstream element-binding protein 2 OS=Homo sapiens GN=KHSRP PE=1 SV=4 - [FUBP2_HUMAN]
B4DMV3	50.37	9	4	135	15.1816	4.64014	39.3375	1.76716e+07	0.810009	5	10.751	1.23471	4	8.22481	0.653497	4	5.59062	HCG1685787, isoform CRA_b OS=Homo sapiens GN=IAH1 PE=2 SV=1 - [B4DMV3_HUMAN]
P07437	73.87	212	29	444	49.639	4.89404	908.08	9.47465e+08	0.75448	15	6.59407	1.12204	13	12.0257	0.653029	13	15.4376	Tubulin beta chain OS=Homo sapiens GN=TUBB PE=1 SV=2 - [TBB5_HUMAN]
P61769	8.4	1	1	119	13.7059	6.52197	9.4447	2.14772e+06	0.902903	1		1.38419	1		0.652296	1		Beta-2-microglobulin OS=Homo sapiens GN=B2M PE=1 SV=1 - [B2MG_HUMAN]
Q04917	10.98	3	2	246	28.201	4.84326	25.6612	2.66549e+06	0.929578	1		1.42632	1		0.651732	1		14-3-3 protein eta OS=Homo sapiens GN=YWHAH PE=1 SV=4 - [1433F_HUMAN]
P52926	38.53	4	2	109	11.8251	10.6235	17.2949	2.27113e+06	2.67754	1		4.11985	1		0.649911	1		High mobility group protein HMGI-C OS=Homo sapiens GN=HMGA2 PE=1 SV=1 - [HMGA2_HUMAN]
B2REB8	8.68	5	2	265	30.9742	4.23389	16.2284	8.37989e+06	1.14229	2	0.753655	1.75821	2	13.0123	0.649689	2	12.2497	SET nuclear oncogene OS=Homo sapiens GN=SET PE=3 SV=1 - [B2REB8_HUMAN]
E7EW69	9.11	5	3	450	52.1124	6.91748	23.7829	4.56282e+06	2.38453	2	55.1788	3.76578	3	60.2984	0.649516	2	7.91485	Uncharacterized protein OS=Homo sapiens GN=SEPT10 PE=3 SV=1 - [E7EW69_HUMAN]
O14602	19.44	3	2	144	16.4323	5.23682	18.0827	1.2514e+06	1.43169	1		2.20898	1		0.648124	1		Eukaryotic translation initiation factor 1A, Y-chromosomal OS=Homo sapiens GN=EIF1AY PE=1 SV=4 - [IF1AY_HUMAN]
A6NMH6	9.53	3	3	430	49.8844	6.21436	24.4984	2.06296e+07	2.12573	2	35.2318	2.60769	1		0.647221	1		Uncharacterized protein OS=Homo sapiens GN=SEPT8 PE=3 SV=1 - [A6NMH6_HUMAN]
F5H4Z4	5.87	4	3	801	87.6102	8.47021	27.4703	1.63295e+06	0.698841	3	28.8563	1.21669	2	5.36063	0.645435	2	11.9778	Uncharacterized protein OS=Homo sapiens GN=FBXL18 PE=4 SV=1 - [F5H4Z4_HUMAN]
P63104	10.61	6	2	245	27.7277	4.79248	32.2234	1.17741e+07	0.809272	2	0.179725	1.25454	2	21.0351	0.645074	2	21.2208	14-3-3 protein zeta/delta OS=Homo sapiens GN=YWHAZ PE=1 SV=1 - [1433Z_HUMAN]
Q13126	16.25	5	3	283	31.2158	7.18115	21.3264	4.77133e+06	0.586006	3	49.223	0.917316	3	43.3035	0.645019	3	1.43014	S-methyl-5'-thioadenosine phosphorylase OS=Homo sapiens GN=MTAP PE=1 SV=2 - [MTAP_HUMAN]
Q9UQE7	3.7	5	3	1217	141.454	7.18115	37.0806	1.85426e+06	1.38444	3	0.195014	2.02746	2	22.7491	0.644588	2	31.7712	Structural maintenance of chromosomes protein 3 OS=Homo sapiens GN=SMC3 PE=1 SV=2 - [SMC3_HUMAN]
Q00610	19.76	47	22	1675	191.493	5.69385	222.254	2.02769e+07	0.863464	25	25.9778	1.27008	24	20.0533	0.644557	24	19.4329	Clathrin heavy chain 1 OS=Homo sapiens GN=CLTC PE=1 SV=5 - [CLH1_HUMAN]
F5GYF6	2.93	3	1	443	48.9173	6.82959	15.0871	4.05105e+06	0.823829	1		1.27834	1		0.64445	1		Uncharacterized protein OS=Homo sapiens GN=ARFGAP3 PE=4 SV=1 - [F5GYF6_HUMAN]
Q60FE7	4.59	12	8	2591	276.765	5.70654	105.208	6.08266e+06	0.888759	6	22.6504	1.21944	4	36.1459	0.643821	4	14.7053	Filamin B OS=Homo sapiens GN=FLNB PE=2 SV=1 - [Q60FE7_HUMAN]
Q9NSD9	15.45	16	7	589	66.0735	6.84424	71.262	1.37861e+07	0.623758	7	7.31388	1.02154	7	20.8449	0.641437	7	10.936	Phenylalanyl-tRNA synthetase beta chain OS=Homo sapiens GN=FARSB PE=1 SV=3 - [SYFB_HUMAN]
P50452	21.66	20	7	374	42.7392	5.56689	98.9041	2.40021e+07	0.622723	8	5.25969	0.984884	8	15.9169	0.640672	8	12.7167	Serpin B8 OS=Homo sapiens GN=SERPINB8 PE=1 SV=2 - [SPB8_HUMAN]
P09543	3.56	6	2	421	47.5487	9.0708	37.6949	2.65912e+06	0.895326	2	7.13286	1.39953	2	14.5414	0.639735	2	21.8432	2',3'-cyclic-nucleotide 3'-phosphodiesterase OS=Homo sapiens GN=CNP PE=1 SV=2 - [CN37_HUMAN]
Q9Y237	10.69	2	1	131	13.801	9.77393	10.5666	1.25395e+06	1.3347	1		2.08655	1		0.639666	1		Peptidyl-prolyl cis-trans isomerase NIMA-interacting 4 OS=Homo sapiens GN=PIN4 PE=1 SV=1 - [PIN4_HUMAN]
Q9GZT4	18.24	9	3	340	36.5431	6.53662	39.583	1.01373e+07	0.659961	2	9.24722	1.03334	2	5.86066	0.63867	2	3.37286	Serine racemase OS=Homo sapiens GN=SRR PE=1 SV=1 - [SRR_HUMAN]
P46939	1.6	5	3	3433	394.22	5.32568	79.9031	1.26684e+06	0.556464	2	24.4195	0.875144	2	35.2035	0.635854	2	10.1397	Utrophin OS=Homo sapiens GN=UTRN PE=1 SV=2 - [UTRO_HUMAN]
Q12792	7.43	3	2	350	40.2577	6.96143	12.1682	3.60121e+06	0.672842	2	17.4566	1.05945	2	26.714	0.635084	2	45.7343	Twinfilin-1 OS=Homo sapiens GN=TWF1 PE=1 SV=3 - [TWF1_HUMAN]
P09382	39.26	16	5	135	14.7062	5.50342	87.3113	5.47684e+07	0.946774	6	11.3567	1.50161	6	6.77488	0.63508	6	12.0634	Galectin-1 OS=Homo sapiens GN=LGALS1 PE=1 SV=2 - [LEG1_HUMAN]
Q9Y2A7	2.66	2	2	1128	128.707	6.62451	22.9961	2.57551e+06	0.97338	1		1.53377	1		0.634634	1		Nck-associated protein 1 OS=Homo sapiens GN=NCKAP1 PE=1 SV=1 - [NCKP1_HUMAN]
Q5JWV8	18.96	14	9	670	74.3879	8.03076	66.1396	5.7382e+06	0.778184	6	9.57415	1.13919	6	7.07997	0.632152	6	20.7877	Acyl-CoA synthetase long-chain family member 4 OS=Homo sapiens GN=ACSL4 PE=2 SV=1 - [Q5JWV8_HUMAN]
B4E363	5.24	4	2	477	54.1238	7.79639	19.0968	8.34526e+06	0.504981	2	6.56742	0.799928	2	16.311	0.631283	2	23.0625	Uncharacterized protein OS=Homo sapiens GN=FARSA PE=2 SV=1 - [B4E363_HUMAN]
Q96K98	11.31	3	2	327	37.1934	6.11279	20.6352	1.91685e+06	0.818114	1		0.114142	2	67570.8	0.627947	1		Uncharacterized protein OS=Homo sapiens GN=SRP68 PE=2 SV=1 - [Q96K98_HUMAN]
Q9UHV9	7.79	1	1	154	16.6376	6.58057	11.1898	1.01991e+06	0.983572	1		1.56692	1		0.627712	1		Prefoldin subunit 2 OS=Homo sapiens GN=PFDN2 PE=1 SV=1 - [PFD2_HUMAN]
Q15365	73.6	47	14	356	37.4739	7.09326	188.954	2.25497e+08	0.684416	14	9.97394	1.03905	13	14.3438	0.62769	13	9.62219	Poly(rC)-binding protein 1 OS=Homo sapiens GN=PCBP1 PE=1 SV=2 - [PCBP1_HUMAN]
Q5T7C4	36.08	4	4	158	18.2993	9.70068	27.1307	8.42854e+06	1.90802	1		3.04089	1		0.627455	1		High-mobility group box 1 OS=Homo sapiens GN=HMGB1 PE=2 SV=1 - [Q5T7C4_HUMAN]
E7ERL0	27.34	7	3	139	15.2509	8.29443	34.8621	6.54275e+06	0.740778	3	5.927	1.04208	3	18.993	0.626101	3	9.67095	Uncharacterized protein OS=Homo sapiens GN=NME1 PE=3 SV=1 - [E7ERL0_HUMAN]
F5H365	28.53	27	14	736	82.9156	7.45947	133.591	3.12251e+07	0.734248	12	24.2854	1.14689	11	22.3034	0.621966	11	13.1285	Uncharacterized protein OS=Homo sapiens GN=SEC23A PE=4 SV=1 - [F5H365_HUMAN]
E5RIM3	2.79	2	1	609	66.6917	5.97314	15.1453	2.54663e+06	0.679757	1		1.09347	1		0.62165	1		Uncharacterized protein OS=Homo sapiens GN=PLAA PE=4 SV=1 - [E5RIM3_HUMAN]
Q567R9	19.33	3	2	150	16.82	9.70068	10.7773	3.93778e+06	1.88419	1		3.03192	1		0.621451	1		CIP29 protein OS=Homo sapiens GN=CIP29 PE=2 SV=1 - [Q567R9_HUMAN]
Q86U28	33.12	6	5	154	16.4662	5.24951	24.7352	2.83193e+06	0.508782	4	21.7347	0.849258	4	17.3759	0.621347	4	5.78764	Iron-sulfur cluster assembly 2 homolog, mitochondrial OS=Homo sapiens GN=ISCA2 PE=1 SV=2 - [ISCA2_HUMAN]
Q9UBV8	7.75	5	2	284	30.3613	6.53662	25.5021	1.56489e+07	0.563485	2	16.0395	0.907931	2	10.6603	0.620625	2	5.31125	Peflin OS=Homo sapiens GN=PEF1 PE=1 SV=1 - [PEF1_HUMAN]
B3KQ25	6.74	2	1	193	22.4408	6.80029	10.0902	1.89355e+06	0.782132	1		1.26125	1		0.620127	1		Uncharacterized protein OS=Homo sapiens GN=PSME3 PE=2 SV=1 - [B3KQ25_HUMAN]
B3SXQ8	46.35	52	19	684	73.8649	6.354	260.155	6.11906e+07	0.680797	20	9.44077	1.08098	18	13.765	0.619988	18	14.8919	Collapsin response mediator protein 4 long variant OS=Homo sapiens GN=LCRMP PE=2 SV=1 - [B3SXQ8_HUMAN]
E7EUG1	2.5	1	1	639	71.1343	8.45557	15.5496	1.45139e+06	0.540502	1		0.871981	1		0.619855	1		Uncharacterized protein OS=Homo sapiens GN=HSPH1 PE=3 SV=1 - [E7EUG1_HUMAN]
F5H309	30.5	27	8	282	31.4098	7.35693	124.645	7.43297e+07	0.760511	12	6.25637	1.22838	12	19.5827	0.619071	12	12.6256	Uncharacterized protein OS=Homo sapiens GN=FN3KRP PE=4 SV=1 - [F5H309_HUMAN]
E9PF46	13.4	3	1	97	10.2913	8.68994	9.60406	4.41038e+06	0.564732	1		0.913111	1		0.61847	1		Acylphosphatase OS=Homo sapiens GN=ACYP2 PE=3 SV=1 - [E9PF46_HUMAN]
B3KXF2	1.14	1	1	1314	145.279	6.59521	27.9376	714632	0.788646	1		1.27588	1		0.618119	1		Uncharacterized protein OS=Homo sapiens GN=KIAA0368 PE=2 SV=1 - [B3KXF2_HUMAN]
A0AVT1	3.52	2	2	1052	117.895	6.13818	34.3666	3720231	0.50801	1		0.727517	1		0.615342	2	18.9121	Ubiquitin-like modifier-activating enzyme 6 OS=Homo sapiens GN=UBA6 PE=1 SV=1 - [UBA6_HUMAN]
Q96CG1	19.31	11	6	404	45.4343	5.56689	57.6038	1.37018e+07	0.775974	7	6.39294	1.22637	7	17.9994	0.61201	7	25.4273	ETF1 protein OS=Homo sapiens GN=ETF1 PE=2 SV=1 - [Q96CG1_HUMAN]
P68371	72.81	188	28	445	49.799	4.89404	811.251	8.06928e+08	0.64499	2	9.63342	1.05409	2	19.5939	0.611891	2	9.82199	Tubulin beta-2C chain OS=Homo sapiens GN=TUBB2C PE=1 SV=1 - [TBB2C_HUMAN]
E5RJR5	17.79	5	2	163	18.7083	4.70361	20.1113	6.11014e+06	0.661076	2	14.1551	1.08415	2	15.8336	0.609763	2	30.4961	Uncharacterized protein OS=Homo sapiens GN=SKP1 PE=4 SV=1 - [E5RJR5_HUMAN]
O00425	2.25	1	1	579	63.6656	8.86572	9.00146	1.45869e+06	0.937829	1		1.5451	1		0.60697	1		Insulin-like growth factor 2 mRNA-binding protein 3 OS=Homo sapiens GN=IGF2BP3 PE=1 SV=2 - [IF2B3_HUMAN]
C9JPM4	40.16	6	3	127	14.5438	8.11865	20.4742	7.5363e+06	0.619127	1		1.02214	1		0.605718	1		Uncharacterized protein OS=Homo sapiens GN=ARF4 PE=3 SV=1 - [C9JPM4_HUMAN]
B4DYA6	70.27	32	9	148	16.6096	8.33838	167.8	1.41472e+08	0.74953	11	10.216	1.2046	11	17.302	0.605593	12	17.56	Destrin (Actin depolymerizing factor), isoform CRA_a OS=Homo sapiens GN=DSTN PE=2 SV=1 - [B4DYA6_HUMAN]
Q8IYB5	7.71	10	3	467	50.3544	8.74854	46.0406	1.24885e+07	0.637262	4	3.7146	1.04197	4	8.14623	0.603541	4	10.1237	Stromal membrane-associated protein 1 OS=Homo sapiens GN=SMAP1 PE=1 SV=2 - [SMAP1_HUMAN]
P09874	6.21	4	4	1014	113.012	8.88037	39.731	6.27339e+06	1.75883	2	12.9745	2.6725	1		0.603197	1		Poly [ADP-ribose] polymerase 1 OS=Homo sapiens GN=PARP1 PE=1 SV=4 - [PARP1_HUMAN]
Q13425	2.59	2	1	540	57.913	8.82178	17.7406	2.91169e+06		0			0		0.603015	1		Beta-2-syntrophin OS=Homo sapiens GN=SNTB2 PE=1 SV=1 - [SNTB2_HUMAN]
Q05CP4	9.92	4	3	363	40.6549	9.36377	11.402	2.8416e+06	1.01222	3	3.42924	1.64318	3	37.599	0.60193	3	35.3997	EIF2AK2 protein (Fragment) OS=Homo sapiens GN=EIF2AK2 PE=2 SV=1 - [Q05CP4_HUMAN]
Q15417	52.58	47	12	329	36.3908	6.04932	191.256	1.45018e+08	0.606207	16	8.04362	0.984122	16	12.6752	0.596897	17	17.8758	Calponin-3 OS=Homo sapiens GN=CNN3 PE=1 SV=1 - [CNN3_HUMAN]
P09132	10.42	1	1	144	16.1454	9.84717	7.29258	478875	0.883371	1		1.48198	1		0.596074	1		Signal recognition particle 19 kDa protein OS=Homo sapiens GN=SRP19 PE=1 SV=3 - [SRP19_HUMAN]
P46734	4.61	1	1	347	39.2929	7.43018	8.24432	7.66062e+06		0			0		0.595869	1		Dual specificity mitogen-activated protein kinase kinase 3 OS=Homo sapiens GN=MAP2K3 PE=1 SV=2 - [MP2K3_HUMAN]
Q9ULA0	36.63	22	12	475	52.3949	7.41553	111.012	4.05476e+07	0.599023	10	18.3336	1.03835	9	6.00294	0.595619	9	11.0782	Aspartyl aminopeptidase OS=Homo sapiens GN=DNPEP PE=1 SV=1 - [DNPEP_HUMAN]
E9PEZ7	7.42	2	2	458	49.2204	5.17334	20.8963	3.34026e+06	0.872237	1		1.46513	1		0.595332	1		Uncharacterized protein OS=Homo sapiens GN=ABI2 PE=4 SV=1 - [E9PEZ7_HUMAN]
P61077	26.53	6	3	147	16.6764	7.79639	38.8286	1.51376e+07	0.590931	4	9.68421	1.06128	4	7.8249	0.594307	4	17.6088	Ubiquitin-conjugating enzyme E2 D3 OS=Homo sapiens GN=UBE2D3 PE=1 SV=1 - [UB2D3_HUMAN]
C9J9W2	33.73	5	2	166	18.9683	9.01221	29.6384	1.25574e+07	0.595149	3	9.7814	1.00337	3	7.49982	0.593153	3	2.1591	Uncharacterized protein OS=Homo sapiens GN=LASP1 PE=4 SV=1 - [C9J9W2_HUMAN]
E7EMB1	1.9	1	1	527	61.9939	6.1001	13.8605	4.61238e+06	0.845264	1		1.42525	1		0.593065	1		Uncharacterized protein OS=Homo sapiens GN=SWAP70 PE=4 SV=1 - [E7EMB1_HUMAN]
P46109	65.68	48	17	303	33.7559	6.7417	222.3	2.10721e+08	0.618475	18	7.52799	1.00045	19	14.6459	0.592233	19	13.8623	Crk-like protein OS=Homo sapiens GN=CRKL PE=1 SV=1 - [CRKL_HUMAN]
P61088	7.24	3	1	152	17.127	6.56592	10.1017	8.00603e+06	0.498387	1		0.844894	1		0.589881	1		Ubiquitin-conjugating enzyme E2 N OS=Homo sapiens GN=UBE2N PE=1 SV=1 - [UBE2N_HUMAN]
Q09666	32.12	166	85	5890	628.699	6.15088	989.681	5.09066e+07	0.846662	80	16.598	1.37279	75	21.0125	0.589769	80	19.6606	Neuroblast differentiation-associated protein AHNAK OS=Homo sapiens GN=AHNAK PE=1 SV=2 - [AHNK_HUMAN]
B1AKP7	4.07	1	1	295	33.4408	6.55127	14.2809	3.08075e+06	1.96435	1		3.34197	1		0.587782	1		TAR DNA binding protein OS=Homo sapiens GN=TARDBP PE=4 SV=1 - [B1AKP7_HUMAN]
P07737	20	4	2	140	15.0446	8.26514	17.5185	4.54752e+06	0.67265	2	8.03703	1.14586	2	3.04862	0.587025	2	11.106	Profilin-1 OS=Homo sapiens GN=PFN1 PE=1 SV=2 - [PROF1_HUMAN]
Q8IYS1	5.73	3	2	436	47.746	5.84619	15.301	9.96065e+06	0.574098	1		0.784806	1		0.586219	2	33.7332	Peptidase M20 domain-containing protein 2 OS=Homo sapiens GN=PM20D2 PE=1 SV=2 - [P20D2_HUMAN]
B4DDH2	2.96	2	1	473	53.5023	6.87354	8.27163	765753	0.884773	1		1.51095	1		0.585576	1		Uncharacterized protein OS=Homo sapiens GN=STK33 PE=2 SV=1 - [B4DDH2_HUMAN]
E5RIY1	8.33	1	1	132	14.7412	4.97021	2.6332	2.94826e+06	0.618944	1		1.05724	1		0.585434	1		Uncharacterized protein OS=Homo sapiens GN=PPP2R2A PE=4 SV=1 - [E5RIY1_HUMAN]
P21281	11.74	7	4	511	56.4649	5.80811	29.2474	6.21363e+06	0.842763	4	26.8262	1.09042	4	44.5306	0.584048	4	11.2544	V-type proton ATPase subunit B, brain isoform OS=Homo sapiens GN=ATP6V1B2 PE=1 SV=3 - [VATB2_HUMAN]
P63173	51.43	7	3	70	8.21273	10.0962	24.1518	1.72043e+07	1.01764	3	3.30106	1.95258	2	8.56143	0.581448	2	7.69056	60S ribosomal protein L38 OS=Homo sapiens GN=RPL38 PE=1 SV=2 - [RL38_HUMAN]
F5H442	17.81	10	6	365	40.8917	5.30029	47.6713	1.07036e+07	0.602837	6	12.8339	1.21991	6	17.3445	0.57918	6	15.5188	Uncharacterized protein OS=Homo sapiens GN=TSG101 PE=4 SV=1 - [F5H442_HUMAN]
O75340	57.59	20	8	191	21.8548	5.40186	84.4993	6.17384e+07	0.627371	9	5.76878	1.06867	10	8.88487	0.578986	9	21.0693	Programmed cell death protein 6 OS=Homo sapiens GN=PDCD6 PE=1 SV=1 - [PDCD6_HUMAN]
P00390	35.44	24	11	522	56.221	8.49951	103.402	9.03683e+07	0.580271	10	6.37017	1.02896	10	8.22533	0.57675	10	7.61338	Glutathione reductase, mitochondrial OS=Homo sapiens GN=GSR PE=1 SV=2 - [GSHR_HUMAN]
C9JJD3	8.85	1	1	113	13.0378	9.37842	4.11618	1.98398e+06	0.85191	1		1.47854	1		0.576184	1		Uncharacterized protein OS=Homo sapiens GN=AP2M1 PE=4 SV=1 - [C9JJD3_HUMAN]
Q9H1B7	6.28	3	3	796	82.607	8.23584	20.4871	2.98918e+06	0.552954	1		0.959799	1		0.576115	1		Interferon regulatory factor 2-binding protein-like OS=Homo sapiens GN=IRF2BPL PE=1 SV=1 - [I2BPL_HUMAN]
P17812	46.02	46	21	591	66.648	6.45557	232.462	8.34158e+07	0.657806	17	9.66872	1.08292	17	11.852	0.575979	17	8.57559	CTP synthase 1 OS=Homo sapiens GN=CTPS PE=1 SV=2 - [PYRG1_HUMAN]
F5H2L4	10.26	2	1	117	12.3585	8.49951	10.8315	4.20665e+06	1.12265	1		1.94919	1		0.575955	1		Uncharacterized protein OS=Homo sapiens GN=ACOT13 PE=4 SV=1 - [F5H2L4_HUMAN]
O95571	5.51	1	1	254	27.8551	6.82959	9.01809	8.22755e+06	0.57452	1		0.997869	1		0.575747	1		Protein ETHE1, mitochondrial OS=Homo sapiens GN=ETHE1 PE=1 SV=2 - [ETHE1_HUMAN]
O43707	15.26	19	10	911	104.788	5.43994	89.4923	2.52216e+07	2.12351	4	12.0299	3.55377	4	14.5023	0.574942	4	16.8469	Alpha-actinin-4 OS=Homo sapiens GN=ACTN4 PE=1 SV=2 - [ACTN4_HUMAN]
Q6KB66	12.61	16	6	452	50.4938	5.66846	67.7326	6.25628e+07	0.575925	4	1.99837	0.970016	4	0.659001	0.574532	4	5.5358	Keratin, type II cytoskeletal 80 OS=Homo sapiens GN=KRT80 PE=1 SV=2 - [K2C80_HUMAN]
P10599	48.57	12	4	105	11.7297	4.91943	46.5707	1.15327e+08	0.718569	5	2.4541	1.26239	5	3.7905	0.574364	5	2.06666	Thioredoxin OS=Homo sapiens GN=TXN PE=1 SV=3 - [THIO_HUMAN]
Q9UL46	28.45	13	5	239	27.3843	5.73193	63.0021	2.79575e+07	0.624147	6	7.47625	1.07537	6	17.9478	0.571853	6	17.9671	Proteasome activator complex subunit 2 OS=Homo sapiens GN=PSME2 PE=1 SV=4 - [PSME2_HUMAN]
Q13765	6.98	2	1	215	23.3697	4.56396	8.36323	2.21378e+06	0.8968	1		1.56874	1		0.571668	1		Nascent polypeptide-associated complex subunit alpha OS=Homo sapiens GN=NACA PE=1 SV=1 - [NACA_HUMAN]
E9PLL0	12.4	2	1	121	12.9789	10.4038	5.6953	7.35777e+06	0.545918	1		0.956402	1		0.570803	1		Uncharacterized protein OS=Homo sapiens GN=FAM125A PE=4 SV=1 - [E9PLL0_HUMAN]
O95336	6.2	1	1	258	27.5296	6.04932	8.50431	1.74327e+07	0.558143	1		0.977898	1		0.570758	1		6-phosphogluconolactonase OS=Homo sapiens GN=PGLS PE=1 SV=2 - [6PGL_HUMAN]
Q06210	14.74	16	7	699	78.7563	7.10791	80.9355	5.07656e+06	0.686217	6	18.9615	1.21967	6	9.21376	0.570666	7	23.5583	Glucosamine--fructose-6-phosphate aminotransferase [isomerizing] 1 OS=Homo sapiens GN=GFPT1 PE=1 SV=3 - [GFPT1_HUMAN]
Q5VU77	2.57	1	1	350	37.9382	6.7417	2.61816	3.79288e+06	1.26278	1		2.21388	1		0.570393	1		Ubiquitin associated protein 2-like (Fragment) OS=Homo sapiens GN=UBAP2L PE=1 SV=1 - [Q5VU77_HUMAN]
F5H2F2	22.92	4	2	144	16.5086	6.93213	16.3296	1.15749e+07	0.700322	2	25.6483	1.22781	2	36.0053	0.570385	2	9.69555	Uncharacterized protein OS=Homo sapiens GN=BCAT1 PE=4 SV=1 - [F5H2F2_HUMAN]
Q3LSM7	5.04	4	3	834	96.2108	6.03662	33.0198	4.91565e+06	0.828037	1		1.45853	1		0.56772	1		NEDD4L variant OS=Homo sapiens GN=NEDD4L PE=2 SV=1 - [Q3LSM7_HUMAN]
E9PF10	7.91	11	8	1327	148	6.30322	61.8477	1.07404e+07	0.65601	8	23.8594	1.05737	6	15.4355	0.567646	6	17.2184	Uncharacterized protein OS=Homo sapiens GN=NUP155 PE=4 SV=1 - [E9PF10_HUMAN]
Q96AB3	49.27	22	6	205	22.3228	7.76709	101.908	3.99458e+07	0.619552	7	4.51438	1.06356	7	8.28555	0.566826	8	13.3287	Isochorismatase domain-containing protein 2, mitochondrial OS=Homo sapiens GN=ISOC2 PE=1 SV=1 - [ISOC2_HUMAN]
Q9NRN7	4.85	3	1	309	35.7531	6.80029	11.6689	1.07278e+06	0.675061	1		1.19234	1		0.566163	1		L-aminoadipate-semialdehyde dehydrogenase-phosphopantetheinyl transferase OS=Homo sapiens GN=AASDHPPT PE=1 SV=2 - [ADPPT_HUMAN]
E7ERU0	0.56	2	2	5375	615.272	5.74463	75.4395	1.01732e+06	0.831064	1		1.47002	1		0.565342	1		Uncharacterized protein OS=Homo sapiens GN=DST PE=4 SV=1 - [E7ERU0_HUMAN]
P14618	43.88	31	15	531	57.9	7.84033	195.698	5.00702e+07	0.609231	14	15.0042	1.08977	13	27.6387	0.565292	13	22.8316	Pyruvate kinase isozymes M1/M2 OS=Homo sapiens GN=PKM2 PE=1 SV=4 - [KPYM_HUMAN]
E9PI88	38.3	11	8	342	39.0288	7.07861	55.1436	1.29475e+07	0.83155	5	12.292	1.35593	6	6.59651	0.565076	5	11.2268	Uncharacterized protein OS=Homo sapiens GN=GMDS PE=4 SV=1 - [E9PI88_HUMAN]
P21266	9.33	2	2	225	26.5421	5.5415	11.4658	9.64118e+06	0.552008	1		0.979814	1		0.56338	1		Glutathione S-transferase Mu 3 OS=Homo sapiens GN=GSTM3 PE=1 SV=3 - [GSTM3_HUMAN]
Q96T51	3.25	2	2	708	79.7673	5.74463	14.9041	2.32849e+06	0.575847	2	6.89021	1.0248	2	30.751	0.56191	2	23.4918	RUN and FYVE domain-containing protein 1 OS=Homo sapiens GN=RUFY1 PE=1 SV=2 - [RUFY1_HUMAN]
Q7L5N7	29.41	26	12	544	60.1694	6.55127	139.79	3.43729e+07	0.615287	12	12.3188	1	12	9.74468	0.560427	12	15.9268	Lysophosphatidylcholine acyltransferase 2 OS=Homo sapiens GN=LPCAT2 PE=1 SV=1 - [PCAT2_HUMAN]
F5GYI5	3.39	2	1	295	32.5251	5.61768	8.66323	817895		0			0		0.559786	1		Uncharacterized protein OS=Homo sapiens GN=KRT85 PE=3 SV=1 - [F5GYI5_HUMAN]
O60506	20.22	13	8	623	69.5596	8.5874	63.1856	1.70864e+07	1.29277	4	15.9562	2.43248	5	49.6774	0.559776	4	44.8096	Heterogeneous nuclear ribonucleoprotein Q OS=Homo sapiens GN=SYNCRIP PE=1 SV=2 - [HNRPQ_HUMAN]
Q15822	2.84	1	1	529	59.7265	6.0874	6.71948	3.27798e+07	0.628537	1		1.1237	1		0.559348	1		Neuronal acetylcholine receptor subunit alpha-2 OS=Homo sapiens GN=CHRNA2 PE=1 SV=2 - [ACHA2_HUMAN]
P22102	11.58	15	8	1010	107.699	6.69775	76.1816	7.87505e+06	0.617315	7	9.49671	0.981444	8	10.4893	0.559091	7	32.0478	Trifunctional purine biosynthetic protein adenosine-3 OS=Homo sapiens GN=GART PE=1 SV=1 - [PUR2_HUMAN]
Q9H9H4	3.86	3	1	285	31.2875	7.34229	19.1335	2.87821e+06	0.674574	1		1.20834	1		0.558267	1		Vacuolar protein sorting-associated protein 37B OS=Homo sapiens GN=VPS37B PE=1 SV=1 - [VP37B_HUMAN]
Q06124	17.09	17	8	597	68.3933	7.29834	84.3294	7.30094e+06	0.634958	7	8.2731	0.931821	7	13.4997	0.55755	7	24.9074	Tyrosine-protein phosphatase non-receptor type 11 OS=Homo sapiens GN=PTPN11 PE=1 SV=2 - [PTN11_HUMAN]
E9PPF9	10	1	1	160	17.1304	5.04639	3.28417	1.11047e+06	0.472218	1		0.851745	1		0.554412	1		Uncharacterized protein OS=Homo sapiens GN=FAM54B PE=4 SV=1 - [E9PPF9_HUMAN]
C9JWT3	12.4	1	1	129	14.7833	5.57959	3.66155	2.44634e+06	1.38241	1		2.49892	1		0.553202	1		Uncharacterized protein OS=Homo sapiens GN=LUC7L2 PE=4 SV=1 - [C9JWT3_HUMAN]
F5H6U1	8.04	1	1	199	22.2136	5.23682	8.32102	1.23534e+06	0.582232	1		1.05537	1		0.551688	1		Uncharacterized protein OS=Homo sapiens GN=TCEAL6 PE=4 SV=1 - [F5H6U1_HUMAN]
P37802	48.74	19	9	199	22.3772	8.25049	74.4758	4.75349e+07	0.543283	9	9.54589	1.02456	8	17.9774	0.551096	8	14.7028	Transgelin-2 OS=Homo sapiens GN=TAGLN2 PE=1 SV=3 - [TAGL2_HUMAN]
P22061	37.89	17	6	227	24.6206	7.21045	87.7736	2.07508e+07	0.609656	6	6.29883	1.11641	6	12.2665	0.550829	7	20.1017	Protein-L-isoaspartate(D-aspartate) O-methyltransferase OS=Homo sapiens GN=PCMT1 PE=1 SV=4 - [PIMT_HUMAN]
C9JYQ9	19.83	4	2	121	14.4695	9.37842	13.7244	1.77763e+06	0.711824	2	7.68699	1.29428	2	0.0905334	0.549976	2	7.77793	Uncharacterized protein OS=Homo sapiens GN=RPL22L1 PE=4 SV=1 - [C9JYQ9_HUMAN]
O43353	5.56	5	2	540	61.1562	7.09326	21.3399	6.35421e+06	0.502513	2	0.873568	0.914565	2	2.47821	0.549456	2	1.60439	Receptor-interacting serine/threonine-protein kinase 2 OS=Homo sapiens GN=RIPK2 PE=1 SV=2 - [RIPK2_HUMAN]
P52888	6.39	8	3	689	78.7895	6.04932	39.2907	5.56642e+06	0.524346	4	31.2805	0.969061	4	2.58342	0.548912	4	31.8242	Thimet oligopeptidase OS=Homo sapiens GN=THOP1 PE=1 SV=2 - [THOP1_HUMAN]
P26038	59.27	80	30	577	67.7778	6.40479	344.984	1.35236e+08	0.815993	29	12.5401	1.48581	28	16.4806	0.548494	28	14.6394	Moesin OS=Homo sapiens GN=MSN PE=1 SV=3 - [MOES_HUMAN]
P11413	36.7	31	14	515	59.219	6.84424	166.897	3.7824e+07	0.578149	15	8.20236	1.02111	15	11.8346	0.548308	16	8.45166	Glucose-6-phosphate 1-dehydrogenase OS=Homo sapiens GN=G6PD PE=1 SV=4 - [G6PD_HUMAN]
B4DUS9	4.04	3	1	272	29.1703	8.27979	10.4942	5.39465e+06	0.600118	1		1.0991	1		0.546008	1		Uncharacterized protein OS=Homo sapiens GN=BPNT1 PE=2 SV=1 - [B4DUS9_HUMAN]
P63092	4.06	2	1	394	45.6359	5.8208	10.0839	4.22537e+06	0.836417	1		1.53397	1		0.545262	1		Guanine nucleotide-binding protein G(s) subunit alpha isoforms short OS=Homo sapiens GN=GNAS PE=1 SV=1 - [GNAS2_HUMAN]
Q15075	1.28	2	2	1411	162.367	5.68115	37.0128	1.99452e+06		0			0		0.544639	1		Early endosome antigen 1 OS=Homo sapiens GN=EEA1 PE=1 SV=2 - [EEA1_HUMAN]
B4DHP2	11.81	5	2	127	14.8344	4.10693	13.8213	4.48163e+06	0.648066	2	19.3359	1.19573	2	0.756768	0.541983	2	18.5588	Uncharacterized protein OS=Homo sapiens GN=PTGES3 PE=2 SV=1 - [B4DHP2_HUMAN]
Q9BV57	28.49	8	4	179	21.4846	5.68115	41.6808	8.71191e+06	0.566091	4	8.39812	1.07279	4	12.5294	0.541174	4	21.1108	1,2-dihydroxy-3-keto-5-methylthiopentene dioxygenase OS=Homo sapiens GN=ADI1 PE=1 SV=1 - [MTND_HUMAN]
P10809	30.72	27	12	573	61.0164	5.87158	133.486	1.52407e+07	0.661233	10	15.1442	1.2155	9	16.272	0.540772	10	25.4409	60 kDa heat shock protein, mitochondrial OS=Homo sapiens GN=HSPD1 PE=1 SV=2 - [CH60_HUMAN]
Q9Y6Q2	3.54	2	2	735	83.0882	6.20166	9.5108	2.63657e+06	0.501408	2	4.8431	0.928845	2	68.8545	0.539819	2	62.5367	Stonin-1 OS=Homo sapiens GN=STON1 PE=1 SV=2 - [STON1_HUMAN]
B4DDE4	9.82	4	4	570	64.6895	6.17627	27.7054	5.50293e+06	0.476872	4	40.0016	0.940868	4	31.089	0.539178	4	21.4462	Ubiquitin-activating enzyme E1 OS=Homo sapiens GN=UBA1 PE=2 SV=1 - [B4DDE4_HUMAN]
Q06323	24.1	8	5	249	28.705	6.02393	41.0943	1.78927e+07	0.676491	4	6.68048	1.09949	3	14.5932	0.538707	4	20.4995	Proteasome activator complex subunit 1 OS=Homo sapiens GN=PSME1 PE=1 SV=1 - [PSME1_HUMAN]
Q8NB16	4.67	2	2	471	54.4445	8.82178	6.59399	3.56804e+06	0.483846	2	20.8996	0.901536	2	39.8181	0.536691	2	17.8251	Mixed lineage kinase domain-like protein OS=Homo sapiens GN=MLKL PE=1 SV=1 - [MLKL_HUMAN]
P60709	63.73	81	20	375	41.7097	5.47803	464.375	9.16537e+08	0.728384	22	10.2097	1.26605	22	9.55554	0.536465	22	16.2846	Actin, cytoplasmic 1 OS=Homo sapiens GN=ACTB PE=1 SV=1 - [ACTB_HUMAN]
P23528	66.87	52	10	166	18.4907	8.08936	250.446	6.99695e+08	0.66209	21	9.24881	1.23605	21	9.47272	0.53585	21	8.59971	Cofilin-1 OS=Homo sapiens GN=CFL1 PE=1 SV=3 - [COF1_HUMAN]
Q9H0W8	6.35	5	2	520	57.6141	7.00537	21.8801	4.09955e+06	0.807269	3	42.6707	1.29198	2	6.56414	0.535644	2	30.0375	Protein SMG9 OS=Homo sapiens GN=SMG9 PE=1 SV=1 - [SMG9_HUMAN]
E7ETU9	5.97	6	3	703	81.1187	6.65381	22.891	5.55462e+06	0.454461	3	4.79652	0.821674	3	20.1036	0.535494	3	25.08	Uncharacterized protein OS=Homo sapiens GN=PLOD2 PE=4 SV=1 - [E7ETU9_HUMAN]
O00233	26.46	8	5	223	24.6665	6.94678	30.1343	1.12896e+07	0.617781	5	21.371	1.00258	5	47.8875	0.53433	5	24.6686	26S proteasome non-ATPase regulatory subunit 9 OS=Homo sapiens GN=PSMD9 PE=1 SV=3 - [PSMD9_HUMAN]
Q13509	50	113	20	450	50.4003	4.93213	537.271	9.26896e+08	0.612691	3	4.53379	1.14686	3	8.89649	0.534232	3	3.629	Tubulin beta-3 chain OS=Homo sapiens GN=TUBB3 PE=1 SV=2 - [TBB3_HUMAN]
P62937	55.15	17	7	165	18.0009	7.81104	100.791	1.04314e+08	0.638211	7	8.23041	1.2648	7	7.053	0.53335	7	6.62838	Peptidyl-prolyl cis-trans isomerase A OS=Homo sapiens GN=PPIA PE=1 SV=2 - [PPIA_HUMAN]
O43175	15.2	8	6	533	56.6144	6.7124	38.4266	1.76922e+07	0.609983	6	17.744	1.09978	6	17.8259	0.532279	6	4.64839	D-3-phosphoglycerate dehydrogenase OS=Homo sapiens GN=PHGDH PE=1 SV=4 - [SERA_HUMAN]
B4DIL5	3.24	3	1	340	38.3227	8.07471	24.2299	10946624	0.891176	1		1.6824	1		0.529704	1		Uncharacterized protein OS=Homo sapiens GN=AP2B1 PE=2 SV=1 - [B4DIL5_HUMAN]
O95340	7.49	4	3	614	69.4566	8.03076	26.836	4.01195e+06	0.470988	3	33.908	0.889479	3	26.7439	0.52951	3	4.49693	Bifunctional 3'-phosphoadenosine 5'-phosphosulfate synthase 2 OS=Homo sapiens GN=PAPSS2 PE=1 SV=2 - [PAPS2_HUMAN]
P55957	6.67	1	1	195	21.981	5.43994	9.8289	2.46896e+06	0.492041	1		0.937686	1		0.52474	1		BH3-interacting domain death agonist OS=Homo sapiens GN=BID PE=1 SV=1 - [BID_HUMAN]
P23526	14.58	7	5	432	47.6852	6.34131	31.2613	9.57799e+06	0.740772	3	10.1698	1.27455	2	14.3099	0.522909	3	1.43288	Adenosylhomocysteinase OS=Homo sapiens GN=AHCY PE=1 SV=4 - [SAHH_HUMAN]
E5KLK1	40.06	74	31	961	111.752	7.98682	323.39	4.97114e+07	0.580377	32	11.6976	1.09401	32	16.5163	0.522486	32	20.6801	Mitochondrial dynamin-like 120 kDa protein OS=Homo sapiens GN=OPA1 PE=3 SV=1 - [E5KLK1_HUMAN]
C9J0J7	67.03	31	9	91	9.83408	9.17334	132.187	3.81302e+08	0.553603	13	10.0685	1.01076	13	7.08814	0.520662	13	13.4538	Uncharacterized protein OS=Homo sapiens GN=PFN2 PE=4 SV=1 - [C9J0J7_HUMAN]
Q96TA1	1.77	3	1	733	82.6309	6.15088	12.7003	8.135e+06	0.577723	1		1.11414	1		0.518538	1		Niban-like protein 1 OS=Homo sapiens GN=FAM129B PE=1 SV=2 - [NIBL1_HUMAN]
O75828	20.22	7	4	277	30.8307	6.17627	42.5805	7.84711e+06	0.629625	3	23.9955	1.25162	3	4.47276	0.51845	3	28.6968	Carbonyl reductase [NADPH] 3 OS=Homo sapiens GN=CBR3 PE=1 SV=3 - [CBR3_HUMAN]
A8MV37	9.09	2	2	308	33.9904	5.71924	11.7052	6.0722e+06	0.679791	1		1.31354	1		0.517524	1		Uncharacterized protein OS=Homo sapiens GN=SEC13 PE=4 SV=1 - [A8MV37_HUMAN]
B4DMY4	20	9	4	245	26.8385	5.70654	41.1589	2.16067e+07	0.625626	5	22.0968	1.20936	5	23.6249	0.51732	5	14.3108	Uncharacterized protein OS=Homo sapiens GN=CTSB PE=2 SV=1 - [B4DMY4_HUMAN]
Q9NRF8	15.7	17	8	586	65.6358	6.90283	72.357	2.99001e+07	0.531214	4	7.18348	1.06269	4	30.3945	0.516226	4	15.0147	CTP synthase 2 OS=Homo sapiens GN=CTPS2 PE=1 SV=1 - [PYRG2_HUMAN]
P41240	23.78	15	9	450	50.6717	7.06396	74.2419	2.13307e+07	0.629616	8	25.3719	1.00293	8	18.949	0.515303	9	51.177	Tyrosine-protein kinase CSK OS=Homo sapiens GN=CSK PE=1 SV=1 - [CSK_HUMAN]
P35237	37.5	22	11	376	42.5941	5.2749	88.0787	2.84099e+07	0.618254	11	13.0934	1.00565	12	37.3048	0.515252	11	18.8372	Serpin B6 OS=Homo sapiens GN=SERPINB6 PE=1 SV=3 - [SPB6_HUMAN]
Q9Y5K6	11.27	8	5	639	71.4073	6.40479	49.0643	8.28784e+06	0.761452	4	6.2405	1.47539	4	5.0869	0.513402	4	16.8729	CD2-associated protein OS=Homo sapiens GN=CD2AP PE=1 SV=1 - [CD2AP_HUMAN]
Q06830	58.29	46	10	199	22.0963	8.1333	263.209	1.15067e+08	0.566756	16	13.1955	1.17093	16	12.8436	0.51311	16	12.5443	Peroxiredoxin-1 OS=Homo sapiens GN=PRDX1 PE=1 SV=1 - [PRDX1_HUMAN]
E5RJI6	14.29	1	1	63	7.42194	9.40771	8.61599	1.10343e+06	0.633973	1		1.23894	1		0.511705	1		Uncharacterized protein OS=Homo sapiens GN=BIN3 PE=4 SV=1 - [E5RJI6_HUMAN]
F5H5J3	3.93	2	1	305	34.7774	5.17334	10.9483	6443598	0.573766	1		1.12234	1		0.511221	1		Uncharacterized protein OS=Homo sapiens GN=SH3GL2 PE=4 SV=1 - [F5H5J3_HUMAN]
P67936	25	10	5	248	28.5045	4.69092	47.9551	7.35561e+06	0.493849	1		0.966055	1		0.511202	1		Tropomyosin alpha-4 chain OS=Homo sapiens GN=TPM4 PE=1 SV=3 - [TPM4_HUMAN]
Q99497	63.49	39	8	189	19.8785	6.78564	189.395	1.25068e+08	0.614733	13	12.4687	1.1696	12	21.0457	0.51076	12	9.25793	Protein DJ-1 OS=Homo sapiens GN=PARK7 PE=1 SV=2 - [PARK7_HUMAN]
E5RGI7	17.72	1	1	79	8.92542	4.52588	2.94202	1.64364e+06	0.517389	1		1.01615	1		0.509167	1		Uncharacterized protein OS=Homo sapiens GN=FAM49B PE=4 SV=1 - [E5RGI7_HUMAN]
E9PCX0	1.72	1	1	756	84.6341	6.0874	3.01962	1.11159e+06	0.592297	1		1.16403	1		0.508835	1		Uncharacterized protein OS=Homo sapiens GN=ELP2 PE=4 SV=1 - [E9PCX0_HUMAN]
B2RDM2	27.78	13	8	324	36.155	5.46533	62.6279	2.19465e+07	0.63757	7	9.24709	1.17732	7	19.2277	0.506815	9	10.7771	HCG1811539, isoform CRA_b OS=Homo sapiens GN=TXNDC5 PE=2 SV=1 - [B2RDM2_HUMAN]
P00492	5.5	3	1	218	24.5636	6.68311	14.8051	4.15003e+06	0.560024	1		1.10566	1		0.506508	1		Hypoxanthine-guanine phosphoribosyltransferase OS=Homo sapiens GN=HPRT1 PE=1 SV=2 - [HPRT_HUMAN]
D7R525	9.35	2	2	214	24.5446	8.66064	10.1567	6.05683e+06	0.466592	1		0.921322	1		0.506438	1		Mitogen-activated protein kinase 9 isoform JNK2 gamma 2 OS=Homo sapiens GN=MAPK9 PE=2 SV=1 - [D7R525_HUMAN]
Q96EA0	13.25	1	1	83	9.01434	5.05908	6.77594	1.93057e+06	0.650689	1		1.28502	1		0.506365	1		BET1 homolog (S. cerevisiae), isoform CRA_c OS=Homo sapiens GN=BET1 PE=2 SV=1 - [Q96EA0_HUMAN]
Q8IY67	2.15	1	1	606	63.8372	8.48486	8.79552	1.34015e+06	0.958189	1		1.89307	1		0.506156	1		Ribonucleoprotein PTB-binding 1 OS=Homo sapiens GN=RAVER1 PE=1 SV=1 - [RAVR1_HUMAN]
F5HGG6	2.69	1	1	446	50.1312	6.99072	11.6261	2.40223e+06	0.501314	1		0.993857	1		0.504413	1		Uncharacterized protein OS=Homo sapiens GN=CTSC PE=2 SV=1 - [F5HGG6_HUMAN]
F5GZ78	10.53	9	4	589	64.1918	6.354	37.5334	5.44048e+06	0.573289	6	31.6533	1.0084	5	62.5792	0.503738	5	37.0729	Uncharacterized protein OS=Homo sapiens GN=PXN PE=4 SV=1 - [F5GZ78_HUMAN]
Q9H3K6	37.21	8	2	86	10.1102	6.52197	42.3088	6.33356e+07	0.471025	3	1.93232	0.976172	3	8.50296	0.503613	3	2.14511	BolA-like protein 2 OS=Homo sapiens GN=BOLA2 PE=1 SV=1 - [BOLA2_HUMAN]
Q16658	7.51	4	2	493	54.4961	7.23975	28.3651	4.99668e+07	0.623314	2	5.3799	1.23955	2	1.64513	0.502855	2	7.02969	Fascin OS=Homo sapiens GN=FSCN1 PE=1 SV=3 - [FSCN1_HUMAN]
Q5JXI0	8.51	1	1	141	16.1395	8.30908	7.51941	4.83869e+06	0.470856	1		0.937115	1		0.502453	1		Four and a half LIM domains 1 (Fragment) OS=Homo sapiens GN=FHL1 PE=2 SV=1 - [Q5JXI0_HUMAN]
Q96GX9	10.74	2	2	242	27.1072	7.12256	9.23944	6.06713e+06	0.556114	2	13.5151	1.1073	2	21.9547	0.502225	2	8.25688	Probable methylthioribulose-1-phosphate dehydratase OS=Homo sapiens GN=APIP PE=1 SV=1 - [MTNB_HUMAN]
P49327	12.35	37	21	2511	273.254	6.44287	209.538	1.79528e+07	0.526851	24	12.8022	1.0136	24	19.4999	0.502028	25	21.9721	Fatty acid synthase OS=Homo sapiens GN=FASN PE=1 SV=3 - [FAS_HUMAN]
P15170	18.04	12	7	499	55.7203	5.61768	58.7952	1.28168e+07	0.481628	5	11.4062	1	5	7.47157	0.500316	5	10.7028	Eukaryotic peptide chain release factor GTP-binding subunit ERF3A OS=Homo sapiens GN=GSPT1 PE=1 SV=1 - [ERF3A_HUMAN]
Q9Y266	7.85	2	2	331	38.2191	5.37646	14.7257	5.38231e+06	0.491148	1			0		0.495371	1		Nuclear migration protein nudC OS=Homo sapiens GN=NUDC PE=1 SV=1 - [NUDC_HUMAN]
P06730	11.52	4	2	217	25.0815	6.15088	12.0426	7.31508e+06	0.527918	2	5.29615	1.06676	2	3.86306	0.494878	2	1.4309	Eukaryotic translation initiation factor 4E OS=Homo sapiens GN=EIF4E PE=1 SV=2 - [IF4E_HUMAN]
Q9NQZ5	12.43	4	3	370	43.0857	8.95361	17.1294	1.65679e+07	0.50698	2	6.42405	1.02713	2	72.8033	0.493591	2	64.264	StAR-related lipid transfer protein 7, mitochondrial OS=Homo sapiens GN=STARD7 PE=1 SV=2 - [STAR7_HUMAN]
B1AK13	13.33	4	3	300	31.7143	7.60596	17.3916	3.9826e+06	0.0834631	2	14089.8	1.18854	2	26.0345	0.493127	3	45.3539	3-hydroxymethyl-3-methylglutaryl-Coenzyme A lyase OS=Homo sapiens GN=HMGCL PE=2 SV=1 - [B1AK13_HUMAN]
P63241	19.48	7	2	154	16.8214	5.23682	31.308	5.84419e+06	0.75364	2	32.6863	1.52894	2	47.6475	0.492916	2	13.4319	Eukaryotic translation initiation factor 5A-1 OS=Homo sapiens GN=EIF5A PE=1 SV=2 - [IF5A1_HUMAN]
P32119	20.71	14	3	198	21.8782	5.97314	73.379	3.43701e+07	0.787438	3	21.7045	1.5803	3	46.1705	0.491575	3	2.01023	Peroxiredoxin-2 OS=Homo sapiens GN=PRDX2 PE=1 SV=5 - [PRDX2_HUMAN]
B4DSC0	8.59	1	1	128	14.4946	5.90967	7.74062	1.98909e+06	0.535514	1		1.08957	1		0.491492	1		Uncharacterized protein OS=Homo sapiens GN=TNPO1 PE=2 SV=1 - [B4DSC0_HUMAN]
B7Z1X8	5.7	1	1	228	26.1123	6.68311	3.45186	5.70631e+06	0.506348	1		1.03087	1		0.491183	1		cDNA FLJ55836, highly similar to Homo sapiens methionine adenosyltransferase II, beta (MAT2B), transcript variant 2, mRNA OS=Homo sapiens PE=2 SV=1 - [B7Z1X8_HUMAN]
C9J8B8	33.76	41	10	619	66.1759	6.1001	213.863	9.26002e+07	0.653112	16	6.03846	1.33169	16	16.0271	0.490929	16	12.3458	Uncharacterized protein OS=Homo sapiens GN=HDAC10 PE=4 SV=1 - [C9J8B8_HUMAN]
B7Z6M1	26.5	28	13	585	65.5908	6.30322	132.734	2.55637e+07	0.560176	14	9.9984	1.08305	12	19.8664	0.490339	12	16.9818	Uncharacterized protein OS=Homo sapiens GN=PLS3 PE=2 SV=1 - [B7Z6M1_HUMAN]
P49411	21.9	19	8	452	49.5102	7.60596	84.3334	1.56272e+07	0.442725	8	7.4432	0.862292	8	12.1121	0.487718	9	20.2956	Elongation factor Tu, mitochondrial OS=Homo sapiens GN=TUFM PE=1 SV=2 - [EFTU_HUMAN]
Q16555	65.56	74	26	572	62.2546	6.37939	365.113	1.1556e+08	0.491166	29	8.76901	1.07555	29	16.521	0.486388	30	9.80966	Dihydropyrimidinase-related protein 2 OS=Homo sapiens GN=DPYSL2 PE=1 SV=1 - [DPYL2_HUMAN]
B8ZZU8	10.62	2	1	113	12.5193	4.97021	11.0596	2.36349e+06	1.03368	1		2.12712	1		0.485951	1		Transcription elongation factor B (SIII), polypeptide 2 (18kDa, elongin B), isoform CRA_b OS=Homo sapiens GN=TCEB2 PE=4 SV=1 - [B8ZZU8_HUMAN]
P49748	11.15	8	5	655	70.3454	8.74854	43.7061	1.19357e+07	0.598606	5	26.4579	1.19238	5	5.54287	0.483618	5	17.0759	Very long-chain specific acyl-CoA dehydrogenase, mitochondrial OS=Homo sapiens GN=ACADVL PE=1 SV=1 - [ACADV_HUMAN]
D6R974	19.87	5	2	156	17.3498	5.90967	28.9187	4.5951e+06	0.610976	2	0.158126	1.26407	2	24.1408	0.483341	2	24.3059	Uncharacterized protein OS=Homo sapiens GN=UCHL1 PE=4 SV=1 - [D6R974_HUMAN]
B7Z1R5	19.18	13	7	584	64.6948	5.65576	74.4879	7.70817e+06	0.610071	7	16.7698	1.13428	7	19.0262	0.481178	7	40.2572	Uncharacterized protein OS=Homo sapiens GN=ATP6V1A PE=2 SV=1 - [B7Z1R5_HUMAN]
E9PPY7	10.69	1	1	159	17.3998	8.45557	5.86088	1.49755e+06	0.368129	1		0.767806	1		0.479456	1		Uncharacterized protein OS=Homo sapiens GN=ARFIP2 PE=4 SV=1 - [E9PPY7_HUMAN]
P06733	20.51	11	5	434	47.1393	7.38623	61.6501	2.31953e+07	0.5519	4	24.9386	0.878883	3	19.2045	0.478827	3	2.90217	Alpha-enolase OS=Homo sapiens GN=ENO1 PE=1 SV=2 - [ENOA_HUMAN]
B4DQX7	3.86	2	1	415	45.046	8.22119	6.75132	3.62312e+06	0.642813	1		1.34429	1		0.47818	1		Uncharacterized protein OS=Homo sapiens GN=ZYX PE=2 SV=1 - [B4DQX7_HUMAN]
A6NKB8	19.31	16	8	611	68.1253	6.01123	69.6843	1.38172e+07	0.547597	7	13.8407	1	7	28.3364	0.477044	8	32.1639	Uncharacterized protein OS=Homo sapiens GN=RNPEP PE=4 SV=1 - [A6NKB8_HUMAN]
P22830	3.07	1	1	423	47.8316	8.73389	9.03141	1.48692e+06	0.3705	1		0.777712	1		0.476398	1		Ferrochelatase, mitochondrial OS=Homo sapiens GN=FECH PE=1 SV=2 - [HEMH_HUMAN]
Q5VZB4	2.67	3	1	450	50.719	5.2876	14.8876	1.83723e+06		0			0		0.473306	1		SLIT-ROBO Rho GTPase activating protein 2 (Fragment) OS=Homo sapiens GN=SRGAP2 PE=2 SV=1 - [Q5VZB4_HUMAN]
P32322	9.09	3	2	319	33.3396	7.60596	21.0557	5.05412e+06	0.832007	2	12.377	1.62116	1		0.472262	1		Pyrroline-5-carboxylate reductase 1, mitochondrial OS=Homo sapiens GN=PYCR1 PE=1 SV=2 - [P5CR1_HUMAN]
C9JL85	57.69	5	2	52	5.70082	4.77979	17.1311	1.33471e+07	0.5286	2	13.8019	1.1212	2	22.8409	0.47146	2	8.83142	Uncharacterized protein OS=Homo sapiens GN=MTPN PE=4 SV=1 - [C9JL85_HUMAN]
B3KT05	4.22	3	1	332	36.0196	4.81787	9.27091	965862	0.589179	1		1.2511	1		0.47093	1		Deafness, autosomal dominant 5, isoform CRA_b OS=Homo sapiens GN=DFNA5 PE=2 SV=1 - [B3KT05_HUMAN]
O75348	21.19	6	2	118	13.7491	8.79248	19.136	3.62465e+06	0.725708	2	25.3841	1.54427	2	50.7495	0.469936	2	23.1853	V-type proton ATPase subunit G 1 OS=Homo sapiens GN=ATP6V1G1 PE=1 SV=3 - [VATG1_HUMAN]
O00170	20.91	9	5	330	37.6121	6.29053	45.5461	1.15052e+07	0.511246	6	15.1993	1.02173	6	25.6963	0.468952	6	14.5411	AH receptor-interacting protein OS=Homo sapiens GN=AIP PE=1 SV=2 - [AIP_HUMAN]
P52943	16.83	3	2	208	22.478	8.71924	12.8534	3.6083e+06	0.292878	1		0.632789	1		0.462836	1		Cysteine-rich protein 2 OS=Homo sapiens GN=CRIP2 PE=1 SV=1 - [CRIP2_HUMAN]
P61081	5.46	1	1	183	20.8866	7.69385	13.1561	3.42209e+06	0.381597	1		0.825995	1		0.461985	1		NEDD8-conjugating enzyme Ubc12 OS=Homo sapiens GN=UBE2M PE=1 SV=1 - [UBC12_HUMAN]
Q96AC1	2.5	2	1	680	77.8106	6.69775	14.3282	3.60143e+06	1.27296	1		2.75996	1		0.461224	1		Fermitin family homolog 2 OS=Homo sapiens GN=FERMT2 PE=1 SV=1 - [FERM2_HUMAN]
E9PFH8	8.03	4	2	361	41.7987	5.96045	18.5674	6.53415e+06	0.556436	2	9.57741	1.20711	2	29.8697	0.460964	2	19.8703	Uncharacterized protein OS=Homo sapiens GN=SSB PE=4 SV=1 - [E9PFH8_HUMAN]
Q5HYE7	27.08	4	3	192	20.4078	7.18115	20.5348	6.06542e+06	0.505945	3	3.19039	1.10135	3	24.1941	0.459388	3	71.1017	Crystallin, zeta (Quinone reductase), isoform CRA_a OS=Homo sapiens GN=DKFZp686C16101 PE=2 SV=1 - [Q5HYE7_HUMAN]
E9PFM5	4.92	1	1	305	33.409	6.7417	4.4125	3.1144e+06	0.268568	1		0.585706	1		0.458536	1		Uncharacterized protein OS=Homo sapiens GN=SHC1 PE=4 SV=1 - [E9PFM5_HUMAN]
C8C9T5	5.53	1	1	253	27.528	4.58936	3.24214	1.01779e+06	1.05667	1		2.31119	1		0.457195	1		FKBP8 isoform 1 OS=Homo sapiens GN=FKBP8 PE=2 SV=1 - [C8C9T5_HUMAN]
O75521	27.66	16	7	394	43.5574	8.99756	81.1334	2.58608e+07	0.476876	8	8.9576	1.00152	8	12.0918	0.455213	8	8.46222	Enoyl-CoA delta isomerase 2, mitochondrial OS=Homo sapiens GN=ECI2 PE=1 SV=4 - [ECI2_HUMAN]
P05121	2.49	1	1	402	45.031	7.1958	8.79728	4.20919e+06	0.576712	1		1.27304	1		0.453019	1		Plasminogen activator inhibitor 1 OS=Homo sapiens GN=SERPINE1 PE=1 SV=1 - [PAI1_HUMAN]
P32321	38.2	12	4	178	20.0028	7.56201	50.4428	7.24479e+06	0.562527	5	8.2536	1.06275	4	12.4934	0.450621	4	30.7938	Deoxycytidylate deaminase OS=Homo sapiens GN=DCTD PE=1 SV=2 - [DCTD_HUMAN]
P38936	10.98	2	1	164	18.108	8.36768	5.92967	459101	0.473504	1		1.05208	1		0.450066	1		Cyclin-dependent kinase inhibitor 1 OS=Homo sapiens GN=CDKN1A PE=1 SV=3 - [CDN1A_HUMAN]
B4DKY1	20.97	17	10	739	84.2246	7.04932	99.6155	9.38505e+06	0.528996	9	7.05035	1.11697	8	11.2653	0.449687	8	15.2635	Uncharacterized protein OS=Homo sapiens GN=CARS PE=2 SV=1 - [B4DKY1_HUMAN]
F5H667	8.37	6	4	729	83.2162	4.91943	32.0602	7.4015e+06	0.407387	3	56.1637	1	3	39.5176	0.448541	3	25.5826	Uncharacterized protein OS=Homo sapiens GN=ASPH PE=4 SV=1 - [F5H667_HUMAN]
P53384	6.25	2	1	320	34.5124	5.32568	9.65177	8.09876e+06		0			0		0.44381	1		Cytosolic Fe-S cluster assembly factor NUBP1 OS=Homo sapiens GN=NUBP1 PE=1 SV=2 - [NUBP1_HUMAN]
B4DUT7	13.24	9	7	642	71.1962	7.15186	64.6549	5.45779e+06	0.549683	6	13.2078	1.22608	5	11.0351	0.442665	5	18.3351	Uncharacterized protein OS=Homo sapiens GN=GMPS PE=2 SV=1 - [B4DUT7_HUMAN]
E9PQR7	6.21	4	1	161	18.4574	6.21436	21.4914	1.41897e+07	0.606306	2	1.8314	1.37253	2	2.11086	0.441744	2	0.27938	Uncharacterized protein OS=Homo sapiens GN=VPS28 PE=4 SV=1 - [E9PQR7_HUMAN]
P48507	10.58	5	3	274	30.7078	6.02393	17.3104	2.8969e+06	0.285683	3	131.115	1	3	20.6564	0.441378	3	15.1646	Glutamate--cysteine ligase regulatory subunit OS=Homo sapiens GN=GCLM PE=1 SV=1 - [GSH0_HUMAN]
P49419	7.98	5	3	539	58.4501	7.98682	41.6476	1.30079e+07	0.435609	4	3.42124	0.879172	4	7.75674	0.4408	4	29.0898	Alpha-aminoadipic semialdehyde dehydrogenase OS=Homo sapiens GN=ALDH7A1 PE=1 SV=5 - [AL7A1_HUMAN]
Q16643	5.24	4	2	649	71.3854	4.44971	21.873	3.52289e+06	0.31635	4	112.136	0.719716	4	25.2271	0.439549	4	5941.6	Drebrin OS=Homo sapiens GN=DBN1 PE=1 SV=4 - [DREB_HUMAN]
P02795	19.67	3	1	61	6.0372	7.82568	10.5888	8.65376e+06	0.405582	1		0.922989	1		0.439423	1		Metallothionein-2 OS=Homo sapiens GN=MT2A PE=1 SV=1 - [MT2_HUMAN]
B4E0U4	19.08	22	11	697	79.4584	5.50342	89.4889	1.01789e+07	0.432211	11	14.655	1	11	16.8758	0.438701	12	23.1009	Uncharacterized protein OS=Homo sapiens GN=IKBKB PE=2 SV=1 - [B4E0U4_HUMAN]
E9PDK5	22.82	10	6	412	45.6993	8.45557	39.1867	1.39938e+07	0.518484	5	32.6977	1.15595	5	2.89185	0.437285	5	21.6482	Uncharacterized protein OS=Homo sapiens GN=ANXA11 PE=3 SV=1 - [E9PDK5_HUMAN]
Q86X55	10.36	7	4	608	65.8114	6.72705	29.4391	4.94503e+06	0.394354	4	46.7501	1.03244	4	33.6286	0.434688	4	21.2784	Histone-arginine methyltransferase CARM1 OS=Homo sapiens GN=CARM1 PE=1 SV=3 - [CARM1_HUMAN]
Q01433	6.03	6	4	879	100.624	6.93213	40.6073	6.68432e+06	0.441874	3	34.7651	1.01871	3	2.74858	0.433759	3	10.8229	AMP deaminase 2 OS=Homo sapiens GN=AMPD2 PE=1 SV=2 - [AMPD2_HUMAN]
Q8WUM4	4.72	6	3	868	95.9631	6.52197	32.912	3.60573e+06	0.61257	5	71.6079	1.08763	5	12.503	0.430635	5	29.6357	Programmed cell death 6-interacting protein OS=Homo sapiens GN=PDCD6IP PE=1 SV=1 - [PDC6I_HUMAN]
Q8NEZ2	8.06	3	2	397	44.2865	5.56689	18.7835	3.9433e+06	0.652846	2	25.3416	1.52521	2	11.4985	0.428037	2	37.6497	Vacuolar protein sorting-associated protein 37A OS=Homo sapiens GN=VPS37A PE=1 SV=1 - [VP37A_HUMAN]
Q9UGI8	3.33	2	1	421	47.9639	7.6792	10.0343	5.76137e+06	0.5056	1		1.18577	1		0.426389	1		Testin OS=Homo sapiens GN=TES PE=1 SV=1 - [TES_HUMAN]
B7Z6E8	2.72	1	1	404	44.208	8.98291	31.571	4.96964e+06	0.439106	1		1.03244	1		0.425308	1		Uncharacterized protein OS=Homo sapiens GN=SH3KBP1 PE=2 SV=1 - [B7Z6E8_HUMAN]
E9PH29	30.67	11	4	238	25.8223	7.45947	47.7943	1.78322e+07	0.415747	6	54.0039	0.835386	6	19.0493	0.425153	6	49.9493	Uncharacterized protein OS=Homo sapiens GN=PRDX3 PE=4 SV=1 - [E9PH29_HUMAN]
P04083	36.42	17	10	346	38.69	7.02002	71.4203	2.55236e+07	0.432634	12	20.3885	1.06826	10	14.4318	0.42494	10	15.9025	Annexin A1 OS=Homo sapiens GN=ANXA1 PE=1 SV=2 - [ANXA1_HUMAN]
Q8N4V1	18.32	1	1	131	14.6766	9.15869	10.7873	1.28226e+06	0.94915	1		2.23499	1		0.424678	1		Membrane magnesium transporter 1 OS=Homo sapiens GN=MMGT1 PE=1 SV=1 - [MMGT1_HUMAN]
Q5VU72	15.38	6	3	247	28.7758	4.76709	38.2578	6.42546e+06	0.468404	1		1.11008	1		0.421955	1		Tropomyosin 3 OS=Homo sapiens GN=TPM3 PE=2 SV=1 - [Q5VU72_HUMAN]
Q4VXW4	11.06	4	3	461	52.3981	5.19873	19.9207	2.05834e+06	0.245463	3	112.644	1	3	10.1381	0.419558	3	0.926195	Opioid growth factor receptor OS=Homo sapiens GN=OGFR PE=2 SV=1 - [Q4VXW4_HUMAN]
F5H5G7	6.56	3	1	183	19.9953	6.03662	10.399	4.58906e+06	0.903266	1		2.15296	1		0.419546	1		L-lactate dehydrogenase OS=Homo sapiens GN=LDHC PE=3 SV=1 - [F5H5G7_HUMAN]
O00459	1.51	2	1	728	81.4949	6.43018	20.5523	2.48328e+06	0.514104	1		1.22715	1		0.418942	1		Phosphatidylinositol 3-kinase regulatory subunit beta OS=Homo sapiens GN=PIK3R2 PE=1 SV=2 - [P85B_HUMAN]
Q9H2G0	1.53	2	1	852	97.9052	5.22412	14.7401	1.45781e+06	0.453206	1		1.08351	1		0.418276	1		CTCL tumor antigen se37-2 OS=Homo sapiens GN=UBE3A PE=2 SV=1 - [Q9H2G0_HUMAN]
B4E168	2.48	1	1	483	53.7189	7.44482	2.41432	4.52862e+06	0.418604	1		1.00686	1		0.415754	1		Adenosylhomocysteinase OS=Homo sapiens GN=AHCYL1 PE=2 SV=1 - [B4E168_HUMAN]
B0S8A9	15.05	4	2	186	20.4788	5.78271	16.7352	2.81672e+06	0.794602	2	4.42761	1.91219	2	33.564	0.415545	2	38.4116	Flotillin 1 (Fragment) OS=Homo sapiens GN=FLOT1 PE=4 SV=1 - [B0S8A9_HUMAN]
Q8NBF2	6.06	3	3	726	79.3935	5.5542	34.1076	2.51372e+06	0.59441	1		1.06551	1		0.415239	3	43.3781	NHL repeat-containing protein 2 OS=Homo sapiens GN=NHLRC2 PE=1 SV=1 - [NHLC2_HUMAN]
Q5QPQ1	20.37	3	2	162	17.505	8.11865	24.4101	1.5018e+07	0.375663	2	10.8303	0.904726	2	19.33	0.415223	2	8.36884	Lysophospholipase II (Fragment) OS=Homo sapiens GN=LYPLA2 PE=2 SV=1 - [Q5QPQ1_HUMAN]
F5GX52	25.22	3	3	115	13.3259	8.90967	14.424	6.63737e+06	0.468597	3	15.2835	1.20397	2	3.63721	0.409677	2	3.96324	Ubiquitin carrier protein OS=Homo sapiens PE=3 SV=1 - [F5GX52_HUMAN]
P52815	5.56	1	1	198	21.3346	8.86572	10.2599	765133	0.994631	1		2.45164	1		0.4057	1		39S ribosomal protein L12, mitochondrial OS=Homo sapiens GN=MRPL12 PE=1 SV=2 - [RM12_HUMAN]
D6R967	18.85	3	3	191	21.3768	6.78564	22.3646	3.2754e+06	0.392245	3	6.90948	0.946349	3	2.54003	0.395631	3	9.46195	Uncharacterized protein OS=Homo sapiens GN=PPA2 PE=4 SV=1 - [D6R967_HUMAN]
O95881	8.72	1	1	172	19.1936	5.40186	6.64848	6.53217e+06	0.527662	1		1.35132	1		0.390477	1		Thioredoxin domain-containing protein 12 OS=Homo sapiens GN=TXNDC12 PE=1 SV=1 - [TXD12_HUMAN]
E9PGU4	7.32	1	1	164	17.8361	7.72314	6.63775	4.64118e+06	0.579595	1		1.48953	1		0.389112	1		Uncharacterized protein OS=Homo sapiens GN=IDH3B PE=3 SV=1 - [E9PGU4_HUMAN]
D6RER6	9.71	1	1	175	18.2873	9.87646	7.61497	3.69701e+06	0.358059	1		0.924436	1		0.387326	1		Uncharacterized protein OS=Homo sapiens GN=CPOX PE=4 SV=1 - [D6RER6_HUMAN]
Q8TF42	7.7	3	3	649	72.6494	6.93213	18.8311	5.1869e+06	0.288865	2	82.094		0		0.371407	1		Ubiquitin-associated and SH3 domain-containing protein B OS=Homo sapiens GN=UBASH3B PE=1 SV=2 - [UBS3B_HUMAN]
O94903	22.18	9	5	275	30.3246	7.50342	41.0049	3.77502e+07	0.495215	4	13.1736	1.27546	4	22.6271	0.364835	4	16.1178	Proline synthase co-transcribed bacterial homolog protein OS=Homo sapiens GN=PROSC PE=1 SV=1 - [PROSC_HUMAN]
B4E2N4	3.7	1	1	297	34.4664	5.05908	7.87059	8.91568e+06	0.01	1		0.01	1		0.356549	1		Ribonucleotide reductase M2 B (TP53 inducible), isoform CRA_c OS=Homo sapiens GN=RRM2B PE=2 SV=1 - [B4E2N4_HUMAN]
Q9UHD1	9.64	2	2	332	37.4656	7.86963	11.6317	5.19166e+06	0.407884	1		1.15055	1		0.354513	1		Cysteine and histidine-rich domain-containing protein 1 OS=Homo sapiens GN=CHORDC1 PE=1 SV=2 - [CHRD1_HUMAN]
Q92686	19.23	1	1	78	7.61366	7.86963	3.12959	308311		0			0		0.353794	1		Neurogranin OS=Homo sapiens GN=NRGN PE=1 SV=1 - [NEUG_HUMAN]
E5RJA0	12.95	1	1	139	15.0988	7.21045	2.95025	1.20022e+06		0			0		0.347792	1		Uncharacterized protein OS=Homo sapiens GN=LYPLA1 PE=4 SV=1 - [E5RJA0_HUMAN]
E9PGM4	6.35	4	3	661	75.9114	6.58057	22.4409	3.16679e+06	0.381172	3	1.70012	1.3003	2	42.3569	0.347217	2	73.4999	Uncharacterized protein OS=Homo sapiens GN=GBE1 PE=4 SV=1 - [E9PGM4_HUMAN]
A8MVR0	2.36	1	1	424	46.7295	6.0874	4.42096	1.89511e+06	0.569625	1		1.68947	1		0.337162	1		Uncharacterized protein OS=Homo sapiens GN=IVNS1ABP PE=4 SV=2 - [A8MVR0_HUMAN]
F5H819	5.35	4	3	691	77.0118	7.85498	23.9567	1.64154e+06	0.642432	1		1.92685	1		0.333411	1		Uncharacterized protein OS=Homo sapiens GN=EPS8 PE=4 SV=1 - [F5H819_HUMAN]
B0AZV0	4.69	2	1	256	28.4881	4.90674	10.5053	2.37472e+06	0.776893	1		2.3466	1		0.331072	1		Uncharacterized protein OS=Homo sapiens GN=STRAP PE=2 SV=1 - [B0AZV0_HUMAN]
P17096	14.95	3	1	107	11.6691	10.3159	11.6122	3.29184e+07	1.65104	2	13.543	5.06873	2	43.825	0.325731	2	59.9309	High mobility group protein HMG-I/HMG-Y OS=Homo sapiens GN=HMGA1 PE=1 SV=3 - [HMGA1_HUMAN]
P63279	16.46	2	2	158	17.9952	8.66064	5.50575	2.51079e+06	0.968288	1		2.97968	1		0.324964	1		SUMO-conjugating enzyme UBC9 OS=Homo sapiens GN=UBE2I PE=1 SV=1 - [UBC9_HUMAN]
P51570	2.81	1	1	392	42.2456	6.45557	6.19687	1.74084e+06		0			0		0.322847	1		Galactokinase OS=Homo sapiens GN=GALK1 PE=1 SV=1 - [GALK1_HUMAN]
Q9UBS4	5.31	1	1	358	40.4886	6.17627	14.0056	2.70551e+06	0.886454	1		2.77693	1		0.31922	1		DnaJ homolog subfamily B member 11 OS=Homo sapiens GN=DNAJB11 PE=1 SV=1 - [DJB11_HUMAN]
P82932	10.4	2	1	125	14.2176	9.26123	6.11867	1.16942e+06	0.377244	1		1.25163	1		0.301402	1		28S ribosomal protein S6, mitochondrial OS=Homo sapiens GN=MRPS6 PE=1 SV=3 - [RT06_HUMAN]
Q16527	51.3	22	7	193	20.9399	8.6167	119.436	3.75397e+07	0.178229	3	9.71857	0.467392	3	10.481	0.300371	6	33.4738	Cysteine and glycine-rich protein 2 OS=Homo sapiens GN=CSRP2 PE=1 SV=3 - [CSRP2_HUMAN]
C9JW90	5.54	1	1	271	31.5609	6.87354	3.10397	956884	0.525392	1		1.7518	1		0.299915	1		Uncharacterized protein OS=Homo sapiens GN=PITPNB PE=4 SV=1 - [C9JW90_HUMAN]
Q9BUH6	5.88	2	1	204	21.626	5.47803	8.44526	6.29459e+06	0.74831	1		2.55315	1		0.293092	1		Uncharacterized protein C9orf142 OS=Homo sapiens GN=C9orf142 PE=1 SV=2 - [CI142_HUMAN]
Q9C0H6	2.23	1	1	718	80.1941	6.85889	4.58092	3529986		0			0		0.287143	1		Kelch-like protein 4 OS=Homo sapiens GN=KLHL4 PE=2 SV=2 - [KLHL4_HUMAN]
Q9BYB4	3.98	1	1	327	35.5951	7.97217	22.3679	6.42231e+06	0.497311	1		1.73491	1		0.28665	1		Guanine nucleotide-binding protein subunit beta-like protein 1 OS=Homo sapiens GN=GNB1L PE=1 SV=2 - [GNB1L_HUMAN]
A8MY20	2.12	1	1	567	63.1103	7.88428	8.7522	905681		0			0		0.283786	1		ADAM metallopeptidase domain 10, isoform CRA_a OS=Homo sapiens GN=ADAM10 PE=4 SV=1 - [A8MY20_HUMAN]
F2Z2Q0	5.99	1	1	217	22.7865	7.7085	4.19542	1.10599e+06	0.754033	1		2.82947	1		0.266493	1		Uncharacterized protein OS=Homo sapiens GN=C21orf33 PE=4 SV=1 - [F2Z2Q0_HUMAN]
B4DV51	10.16	1	1	128	14.7216	6.31592	6.47684	7.79418e+06	1.58019	1		6.20098	1		0.254829	1		Uncharacterized protein OS=Homo sapiens GN=RAN PE=2 SV=1 - [B4DV51_HUMAN]
Q15181	12.8	2	2	289	32.6392	5.85889	8.15591	6.26392e+06	0.268501	2	5.43276	1.11709	1		0.249321	1		Inorganic pyrophosphatase OS=Homo sapiens GN=PPA1 PE=1 SV=2 - [IPYR_HUMAN]
C9JPV1	15.6	1	1	109	12.0552	8.42627	8.37066	820983	0.01	1		0.0271613	1		0.242844	1		Transporter OS=Homo sapiens GN=SLC6A6 PE=3 SV=1 - [C9JPV1_HUMAN]
P05120	35.42	15	11	415	46.5661	5.63037	68.0606	2.04503e+07	0.247842	11	34.3635	1	9	10.6577	0.226705	11	26.5472	Plasminogen activator inhibitor 2 OS=Homo sapiens GN=SERPINB2 PE=1 SV=2 - [PAI2_HUMAN]
Q7L3T8	2.74	1	1	475	53.2281	8.104	2.36051	2.33167e+06	0.46243	1		2.12936	1		0.217168	1		Probable prolyl-tRNA synthetase, mitochondrial OS=Homo sapiens GN=PARS2 PE=1 SV=1 - [SYPM_HUMAN]
E9PS97	7.66	1	1	209	23.6055	4.97021	3.90777	7.52429e+06		0			0		0.166483	1		Uncharacterized protein OS=Homo sapiens GN=PARVA PE=4 SV=1 - [E9PS97_HUMAN]
B0UZC1	9.52	2	2	252	27.8323	7.79639	10.751	6.52939e+06	1.82528	2	0.0562047	10.261	2	29808.4	0.131641	2	148257	Proteasome (Prosome, macropain) subunit, beta type, 8 (Large multifunctional peptidase 7) OS=Homo sapiens GN=PSMB8 PE=4 SV=1 - [B0UZC1_HUMAN]
F5H7U0	10.63	4	4	461	50.7608	8.03076	21.7067	3.87952e+06	1.66746	2	10.6078	1.26409	3	12.5267	0.11559	2	72300.5	6-phosphogluconate dehydrogenase, decarboxylating OS=Homo sapiens GN=PGD PE=3 SV=1 - [F5H7U0_HUMAN]
B0QY60	16.16	2	2	198	21.759	7.53271	12.4921	3.4751e+06	0.131331	2	146285	1.15935	2	22.188	0.113279	2	64886	Unc-84 homolog B (C. elegans) (Fragment) OS=Homo sapiens GN=UNC84B PE=4 SV=1 - [B0QY60_HUMAN]
P62316	22.03	4	2	118	13.5182	9.90576	18.9502	6.53171e+06	2.31243	2	41.0734	13.9094	2	7198.88	0.0956969	2	27220.6	Small nuclear ribonucleoprotein Sm D2 OS=Homo sapiens GN=SNRPD2 PE=1 SV=1 - [SMD2_HUMAN]
E5RHG8	52.81	6	3	89	9.95372	5.38916	27.5488	2.83176e+06	0.0874999	2	17605.4	0.924001	2	11.7592	0.0946968	2	25840.4	Uncharacterized protein OS=Homo sapiens GN=TCEB1 PE=4 SV=1 - [E5RHG8_HUMAN]
Q9NS69	8.45	2	1	142	15.5118	4.33545	7.47184	812510	0.31338	2	740017	3.36943	2	496.226	0.0930068	2	1867.71	Mitochondrial import receptor subunit TOM22 homolog OS=Homo sapiens GN=TOMM22 PE=1 SV=3 - [TOM22_HUMAN]
P55769	31.25	4	3	128	14.1646	8.45557	12.9418	1.52332e+06	0.162266	2	508786	1.76257	2	101.295	0.0920622	2	22497	NHP2-like protein 1 OS=Homo sapiens GN=NHP2L1 PE=1 SV=3 - [NH2L1_HUMAN]
Q92572	7.25	2	2	193	21.7181	5.38916	17.2453	2.12327e+06	0.0968978	2	28964.2	1.05373	2	7.77045	0.0919573	2	22372.3	AP-3 complex subunit sigma-1 OS=Homo sapiens GN=AP3S1 PE=1 SV=1 - [AP3S1_HUMAN]
Q9NQP4	19.4	4	2	134	15.3046	4.52588	14.7554	906310	0.0821174	2	13064.8	0.896181	2	16.3591	0.0916304	2	21987.3	Prefoldin subunit 4 OS=Homo sapiens GN=PFDN4 PE=1 SV=1 - [PFD4_HUMAN]
Q9Y224	12.3	3	2	244	28.0507	6.65381	11.7623	1.7411e+06	1.28561	2	85.0112	10.6318	2	24991	0.0831637	2	13855.8	UPF0568 protein C14orf166 OS=Homo sapiens GN=C14orf166 PE=1 SV=1 - [CN166_HUMAN]
P21291	46.11	8	6	193	20.5538	8.57275	50.7887	6.98751e+06	0.400304	5	38.8622	0.672271	2	64.3628	0.0829318	2	13676.9	Cysteine and glycine-rich protein 1 OS=Homo sapiens GN=CSRP1 PE=1 SV=3 - [CSRP1_HUMAN]
E9PGB0	6.12	2	2	392	42.9815	4.67822	12.4139	659895	0.0922685	2	22744.2	1.1208	2	17.0301	0.0823235	2	13217.4	Uncharacterized protein OS=Homo sapiens GN=CALCOCO1 PE=4 SV=1 - [E9PGB0_HUMAN]
P62258	14.51	4	3	255	29.1554	4.7417	29.0049	4.36334e+06	0.0901908	2	20361.2	1	3	9.11001	0.0808895	2	12187.9	14-3-3 protein epsilon OS=Homo sapiens GN=YWHAE PE=1 SV=1 - [1433E_HUMAN]
P15924	0.84	3	2	2871	331.569	6.81494	54.4732	1.80278e+06	0.0821667	2	13101.2	1.06033	2	8.70175	0.0774915	2	10026.6	Desmoplakin OS=Homo sapiens GN=DSP PE=1 SV=3 - [DESP_HUMAN]
O60664	10.6	4	3	434	47.0459	5.43994	29.4387	4.16574e+06	0.552316	3	15.8265	0.967639	2	4.88013	0.0768034	2	9632.9	Perilipin-3 OS=Homo sapiens GN=PLIN3 PE=1 SV=3 - [PLIN3_HUMAN]
P41250	3.79	3	2	739	83.1126	7.03467	20.2631	2.61101e+06	0.078177	2	10433	1.12173	2	17.155	0.0696933	2	6297.56	Glycyl-tRNA synthetase OS=Homo sapiens GN=GARS PE=1 SV=3 - [SYG_HUMAN]
O14980	1.12	1	1	1071	123.306	6.06201	24.5107	1145076		0			0		0.069055	1		Exportin-1 OS=Homo sapiens GN=XPO1 PE=1 SV=1 - [XPO1_HUMAN]
Q96FQ6	26.21	2	2	103	11.794	6.78564	7.28414	2.88634e+06	0.068081	2	5702.16	1.04243	2	6.16614	0.0653102	2	4794.61	Protein S100-A16 OS=Homo sapiens GN=S100A16 PE=1 SV=1 - [S10AG_HUMAN]
F5H594	3.92	3	1	485	56.5054	9.33447	9.94883	3.51326e+06	0.0561878	2	2641.35	0.93342	2	10.2419	0.0601956	2	3449.48	Glycylpeptide N-tetradecanoyltransferase OS=Homo sapiens GN=NMT2 PE=3 SV=1 - [F5H594_HUMAN]
P24666	8.23	3	2	158	18.0308	6.7417	9.60938	2.5323e+06	0.0859752	2	16195.4	1.50714	2	66.9002	0.0570454	2	2798.54	Low molecular weight phosphotyrosine protein phosphatase OS=Homo sapiens GN=ACP1 PE=1 SV=3 - [PPAC_HUMAN]
Q5JSD2	16.41	2	2	195	21.2803	7.92822	11.6866	3.01388e+06	8.47204	1		100	1		0.0178695	1		Voltage-dependent anion channel 2 (Fragment) OS=Homo sapiens GN=VDAC2 PE=2 SV=1 - [Q5JSD2_HUMAN]
E9PBV3	6.1	2	1	590	60.5046	7.00537	13.6966	774297	0.0132485	1		1	1		0.0132485	1		Uncharacterized protein OS=Homo sapiens GN=SBSN PE=4 SV=1 - [E9PBV3_HUMAN]
P35527	68.54	82	24	623	62.0268	5.23682	407.472	1.26762e+08	0.01	16	0	1	16	0	0.01	16	0	Keratin, type I cytoskeletal 9 OS=Homo sapiens GN=KRT9 PE=1 SV=3 - [K1C9_HUMAN]
P13645	50.51	104	24	584	58.7917	5.21143	456.947	2.98497e+08	0.01	12	0	1	12	0	0.01	12	0	Keratin, type I cytoskeletal 10 OS=Homo sapiens GN=KRT10 PE=1 SV=6 - [K1C10_HUMAN]
P35908	69.01	96	31	639	65.3932	8.00146	483.581	2.27813e+08	0.01	9	0	1	9	0	0.01	9	0	Keratin, type II cytoskeletal 2 epidermal OS=Homo sapiens GN=KRT2 PE=1 SV=2 - [K22E_HUMAN]
P04264	61.34	128	35	644	65.999	8.11865	601.361	4.11307e+08	0.01	8	0	1	9	0	0.01	8	0	Keratin, type II cytoskeletal 1 OS=Homo sapiens GN=KRT1 PE=1 SV=6 - [K2C1_HUMAN]
P43304	10.45	10	5	727	80.8016	7.69385	47.213	3.26856e+06	0.308414	5	93.4564	1	5	43.315	0.01	5	0	Glycerol-3-phosphate dehydrogenase, mitochondrial OS=Homo sapiens GN=GPD2 PE=1 SV=3 - [GPDM_HUMAN]
P02768	21.51	27	10	609	69.3215	6.27783	145.865	1.07075e+08	0.01	3	0	1	3	0	0.01	3	0	Serum albumin OS=Homo sapiens GN=ALB PE=1 SV=2 - [ALBU_HUMAN]
P69905	21.83	13	2	142	15.2479	8.67529	51.8568	2.84446e+07	0.01	3	0	1	3	0	0.01	3	0	Hemoglobin subunit alpha OS=Homo sapiens GN=HBA1 PE=1 SV=2 - [HBA_HUMAN]
B3KQI8	15.08	6	6	524	57.9117	6.97607	33.8413	6.80065e+06	3.77818	3	12.1702	100	3	0	0.01	3	0	Uncharacterized protein OS=Homo sapiens GN=NT5E PE=2 SV=1 - [B3KQI8_HUMAN]
Q8TDZ2	4.4	3	3	1067	117.801	6.40479	25.8455	4.00184e+06	0.01	3	0	1	3	0	0.01	3	0	NEDD9-interacting protein with calponin homology and LIM domains OS=Homo sapiens GN=MICAL1 PE=1 SV=2 - [MICA1_HUMAN]
Q9H3P7	7.01	3	2	528	60.556	5.05908	18.0092	3.18667e+06	0.01	3	0	1	3	0	0.01	3	0	Golgi resident protein GCP60 OS=Homo sapiens GN=ACBD3 PE=1 SV=4 - [GCP60_HUMAN]
P02533	37.5	29	13	472	51.5294	5.16064	135.829	1.17011e+08	0.01	2	0	1	2	0	0.01	2	0	Keratin, type I cytoskeletal 14 OS=Homo sapiens GN=KRT14 PE=1 SV=4 - [K1C14_HUMAN]
P21796	14.49	3	2	283	30.7536	8.54346	21.7813	6.55405e+06	5.26654	2	37.9892	100	2	0	0.01	2	0	Voltage-dependent anion-selective channel protein 1 OS=Homo sapiens GN=VDAC1 PE=1 SV=2 - [VDAC1_HUMAN]
P02538	25	21	12	564	60.0083	8.00146	110.499	8.6759e+07	0.01	1		1	1		0.01	1		Keratin, type II cytoskeletal 6A OS=Homo sapiens GN=KRT6A PE=1 SV=3 - [K2C6A_HUMAN]
Q7RTS7	7.75	6	4	529	57.8296	7.7085	45.6976	4.36927e+07	0.01	1		1	1		0.01	1		Keratin, type II cytoskeletal 74 OS=Homo sapiens GN=KRT74 PE=1 SV=2 - [K2C74_HUMAN]
P68871	36.73	9	4	147	15.9883	7.28369	35.9263	1.3546e+07	0.01	1		1	1		0.01	1		Hemoglobin subunit beta OS=Homo sapiens GN=HBB PE=1 SV=2 - [HBB_HUMAN]
Q96PK6	7.62	3	3	669	69.4489	9.67139	33.4997	2.49006e+06	3.98901	1		100	1		0.01	1		RNA-binding protein 14 OS=Homo sapiens GN=RBM14 PE=1 SV=2 - [RBM14_HUMAN]
P06702	37.72	4	4	114	13.2335	6.12549	28.2014	4.38661e+06	0.01	1		1	1		0.01	1		Protein S100-A9 OS=Homo sapiens GN=S100A9 PE=1 SV=1 - [S10A9_HUMAN]
Q14517	0.2	1	1	4588	505.958	4.99561	27.0459	2.0014e+07	0.01	1		1	1		0.01	1		Protocadherin Fat 1 OS=Homo sapiens GN=FAT1 PE=1 SV=2 - [FAT1_HUMAN]
Q86YZ3	0.81	1	1	2850	282.228	10.0376	25.4649	4.1571e+06	0.01	1		1	1		0.01	1		Hornerin OS=Homo sapiens GN=HRNR PE=1 SV=2 - [HORN_HUMAN]
P22681	1.43	1	1	906	99.5693	6.53662	22.4621	3.44439e+06	0.01	1		1	1		0.01	1		E3 ubiquitin-protein ligase CBL OS=Homo sapiens GN=CBL PE=1 SV=2 - [CBL_HUMAN]
P02810	26.51	2	1	166	17.0063	4.84326	18.5967	2.55049e+06	0.01	1		1	1		0.01	1		Salivary acidic proline-rich phosphoprotein 1/2 OS=Homo sapiens GN=PRH1 PE=1 SV=2 - [PRPC_HUMAN]
Q9UJU6	11.63	4	4	430	48.1776	5.04639	16.8535	4.41463e+06	0.650181	1		100	1		0.01	1		Drebrin-like protein OS=Homo sapiens GN=DBNL PE=1 SV=1 - [DBNL_HUMAN]
Q96C19	10	2	2	240	26.6805	5.19873	16.3202	1.55338e+06	0.01	1		1	1		0.01	1		EF-hand domain-containing protein D2 OS=Homo sapiens GN=EFHD2 PE=1 SV=1 - [EFHD2_HUMAN]
P02730	6.15	3	3	911	101.727	5.18604	16.3009	7.29878e+06	0.01	1		1	1		0.01	1		Band 3 anion transport protein OS=Homo sapiens GN=SLC4A1 PE=1 SV=3 - [B3AT_HUMAN]
F5H4G7	2.63	1	1	533	59.6303	5.0083	13.8811	1.38662e+06	0.797424	1		100	1		0.01	1		Uncharacterized protein OS=Homo sapiens GN=KPNA6 PE=4 SV=1 - [F5H4G7_HUMAN]
F5GX15	8.66	2	2	381	41.2446	9.14404	12.3372	9.19627e+06	0.01	1		1	1		0.01	1		Uncharacterized protein OS=Homo sapiens GN=EVL PE=4 SV=1 - [F5GX15_HUMAN]
F5H048	2.32	1	1	690	77.4287	5.16064	11.4736	1.54803e+06	2.80288	1		100	1		0.01	1		Uncharacterized protein OS=Homo sapiens GN=SF3A1 PE=4 SV=1 - [F5H048_HUMAN]
Q5D862	1.25	2	2	2391	247.928	8.30908	10.8712	3.52057e+06	0.01	1		1	1		0.01	1		Filaggrin-2 OS=Homo sapiens GN=FLG2 PE=1 SV=1 - [FILA2_HUMAN]
P51858	12.5	2	2	240	26.7719	4.729	10.6842	4.50269e+06	0.101268	2	36176.9	1	1		0.01	1		Hepatoma-derived growth factor OS=Homo sapiens GN=HDGF PE=1 SV=1 - [HDGF_HUMAN]
B4DNJ1	3.67	1	1	436	49.0479	8.11865	8.21062	4.46718e+06	0.01	1		1	1		0.01	1		Uncharacterized protein OS=Homo sapiens GN=PLAT PE=2 SV=1 - [B4DNJ1_HUMAN]
P46060	2.04	1	1	587	63.5023	4.67822	7.82204	842860	2.01719	1		100	1		0.01	1		Ran GTPase-activating protein 1 OS=Homo sapiens GN=RANGAP1 PE=1 SV=1 - [RAGP1_HUMAN]
E9PMJ3	7.94	1	1	189	20.4623	4.729	7.50619	2.18278e+06	0.01	1		1	1		0.01	1		Uncharacterized protein OS=Homo sapiens GN=RNH1 PE=4 SV=1 - [E9PMJ3_HUMAN]
B1AN99	7.3	2	1	178	19.3888	6.07471	5.66217	3.94217e+06	0.01	1		1	1		0.01	1		Protease, serine, 3 (Fragment) OS=Homo sapiens GN=PRSS3 PE=3 SV=1 - [B1AN99_HUMAN]
Q9NQG7	5.51	2	2	708	76.8704	5.45264	5.38353	2.07409e+07	0.01	1		1	1		0.01	1		Hermansky-Pudlak syndrome 4 protein OS=Homo sapiens GN=HPS4 PE=1 SV=2 - [HPS4_HUMAN]
F6VF35	45.56	1	1	90	9.78994	6.771	3.75411	2.06109e+07	0.01	1		1	1		0.01	1		Uncharacterized protein OS=Homo sapiens GN=GPANK1 PE=4 SV=1 - [F6VF35_HUMAN]
Q9Y3D0	13.5	1	1	163	17.6521	5.18604	3.32485	2.32204e+06	0.01	1		1	1		0.01	1		Mitotic spindle-associated MMXD complex subunit MIP18 OS=Homo sapiens GN=FAM96B PE=1 SV=1 - [MIP18_HUMAN]
B7Z6D9	5.52	1	1	181	20.2208	6.18896	2.3642	1.6568e+06	1.0959	1		100	1		0.01	1		Uncharacterized protein OS=Homo sapiens GN=ARHGEF7 PE=2 SV=1 - [B7Z6D9_HUMAN]
B4DQE7	10.44	1	1	182	20.1282	6.88818	2.34799	2.27892e+06	0.01	1		1	1		0.01	1		Uncharacterized protein OS=Homo sapiens GN=HDAC8 PE=2 SV=1 - [B4DQE7_HUMAN]
P04350	60.81	128	22	444	49.5539	4.88135	578.672	797950387		0			0			0		Tubulin beta-4 chain OS=Homo sapiens GN=TUBB4 PE=1 SV=2 - [TBB4_HUMAN]
P68363	80.27	115	24	451	50.1196	5.05908	526.855	6.10999e+08		0			0			0		Tubulin alpha-1B chain OS=Homo sapiens GN=TUBA1B PE=1 SV=1 - [TBA1B_HUMAN]
Q3BDU5	57.08	59	28	487	55.6048	6.65381	282.325	1.4128e+08		0			0			0		Rhabdomyosarcoma antigen MU-RMS-40.12 OS=Homo sapiens GN=LMNA PE=2 SV=1 - [Q3BDU5_HUMAN]
B3KPW9	39.16	55	11	383	42.9262	5.08447	267.786	3.70997e+08		0			0			0		Tubulin, alpha 8, isoform CRA_b OS=Homo sapiens GN=TUBA8 PE=2 SV=1 - [B3KPW9_HUMAN]
Q3ZCM7	32.43	59	11	444	49.7439	4.89404	260.002	4.67706e+08		0			0			0		Tubulin beta-8 chain OS=Homo sapiens GN=TUBB8 PE=1 SV=2 - [TBB8_HUMAN]
Q5TCI8	57.43	54	26	491	55.7286	7.02002	251.474	1.22712e+08		0			0			0		Lamin A/C OS=Homo sapiens GN=LMNA PE=2 SV=1 - [Q5TCI8_HUMAN]
A6NNZ2	29.05	50	10	444	49.5406	4.85596	238.101	4.67706e+08		0			0			0		Tubulin beta-8 chain B OS=Homo sapiens PE=1 SV=1 - [TBB8B_HUMAN]
Q99867	22.12	34	8	434	48.4034	5.26221	177.173	3.62533e+08		0			0			0		Putative tubulin beta-4q chain OS=Homo sapiens GN=TUBB4Q PE=5 SV=1 - [TBB4Q_HUMAN]
P54652	15.34	30	9	639	69.9779	5.74463	136.11	1.31335e+08		0			0			0		Heat shock-related 70 kDa protein 2 OS=Homo sapiens GN=HSPA2 PE=1 SV=1 - [HSP72_HUMAN]
Q6S8J3	8.19	21	7	1075	121.286	6.20166	128.24	4.82208e+08		0			0			0		POTE ankyrin domain family member E OS=Homo sapiens GN=POTEE PE=1 SV=3 - [POTEE_HUMAN]
E7EPW1	73.91	28	8	161	17.2948	8.1333	117.24	2.10595e+08		0			0			0		Uncharacterized protein OS=Homo sapiens GN=GAPDH PE=3 SV=1 - [E7EPW1_HUMAN]
E7ENN3	0.25	1	1	8409	966.046	5.5542	116.397	514402		0			0			0		Uncharacterized protein OS=Homo sapiens GN=SYNE1 PE=4 SV=1 - [E7ENN3_HUMAN]
A5A3E0	7.72	21	7	1075	121.367	6.20166	116.084	6.79289e+08		0			0			0		POTE ankyrin domain family member F OS=Homo sapiens GN=POTEF PE=1 SV=2 - [POTEF_HUMAN]
P04259	21.99	22	11	564	60.0303	8.00146	115.338	1.79633e+08		0			0			0		Keratin, type II cytoskeletal 6B OS=Homo sapiens GN=KRT6B PE=1 SV=5 - [K2C6B_HUMAN]
P13647	22.37	19	12	590	62.34	7.73779	110.379	4.24731e+07		0			0			0		Keratin, type II cytoskeletal 5 OS=Homo sapiens GN=KRT5 PE=1 SV=3 - [K2C5_HUMAN]
Q562R1	15.69	14	4	376	41.976	5.59229	104.744	2.57523e+08		0			0			0		Beta-actin-like protein 2 OS=Homo sapiens GN=ACTBL2 PE=1 SV=2 - [ACTBL_HUMAN]
Q9H4B7	8.43	17	5	451	50.2946	5.17334	104.252	3.13794e+08		0			0			0		Tubulin beta-1 chain OS=Homo sapiens GN=TUBB1 PE=1 SV=1 - [TBB1_HUMAN]
P08779	27.7	17	10	473	51.2362	5.04639	95.8832	1.17011e+08		0			0			0		Keratin, type I cytoskeletal 16 OS=Homo sapiens GN=KRT16 PE=1 SV=4 - [K1C16_HUMAN]
P04908	35.38	19	4	130	14.127	11.0483	89.8394	4.33047e+08		0			0			0		Histone H2A type 1-B/E OS=Homo sapiens GN=HIST1H2AB PE=1 SV=2 - [H2A1B_HUMAN]
Q8WXI7	0.41	3	2	22152	2351.19	5.99854	80.9328	3.01807e+06		0			0			0		Mucin-16 OS=Homo sapiens GN=MUC16 PE=1 SV=2 - [MUC16_HUMAN]
P34931	14.51	22	7	641	70.3313	6.02393	80.5008	7.35514e+07		0			0			0		Heat shock 70 kDa protein 1-like OS=Homo sapiens GN=HSPA1L PE=1 SV=2 - [HS71L_HUMAN]
P20929	0.28	1	1	6669	772.441	9.0708	74.6688			0			0			0		Nebulin OS=Homo sapiens GN=NEB PE=1 SV=4 - [NEBU_HUMAN]
Q9P225	0.5	1	1	4427	507.375	6.3667	71.4039	101987		0			0			0		Dynein heavy chain 2, axonemal OS=Homo sapiens GN=DNAH2 PE=1 SV=3 - [DYH2_HUMAN]
Q3MIV8	2.73	8	3	1938	223.439	5.52881	69.7666	1.31947e+07		0			0			0		Myosin, heavy chain 11, smooth muscle OS=Homo sapiens GN=MYH11 PE=2 SV=1 - [Q3MIV8_HUMAN]
Q5XKE5	9.53	11	5	535	57.8002	7.1958	68.7666	5.02922e+07		0			0			0		Keratin, type II cytoskeletal 79 OS=Homo sapiens GN=KRT79 PE=1 SV=2 - [K2C79_HUMAN]
Q8IVG5	2.46	4	2	1584	184.415	8.01611	67.2076	1.20057e+07		0			0			0		Sterile alpha motif domain-containing protein 9-like OS=Homo sapiens GN=SAMD9L PE=1 SV=2 - [SAM9L_HUMAN]
Q8TD57	0.44	1	1	4116	470.468	6.43018	65.9318			0			0			0		Dynein heavy chain 3, axonemal OS=Homo sapiens GN=DNAH3 PE=2 SV=1 - [DYH3_HUMAN]
O95714	0.39	1	1	4834	526.895	6.27783	61.6452	1.06183e+07		0			0			0		E3 ubiquitin-protein ligase HERC2 OS=Homo sapiens GN=HERC2 PE=1 SV=2 - [HERC2_HUMAN]
Q5SUL6	22.07	9	4	299	34.1947	6.23975	60.2141	7.44327e+06		0			0			0		Major histocompatibility complex, class I, A OS=Homo sapiens GN=HLA-A PE=3 SV=2 - [Q5SUL6_HUMAN]
E7EP17	0.79	4	2	4410	503.026	5.89697	59.2035	481331734		0			0			0		Uncharacterized protein OS=Homo sapiens GN=DNAH9 PE=4 SV=1 - [E7EP17_HUMAN]
O95678	9.07	11	5	551	59.524	7.73779	57.1987	8.64722e+07		0			0			0		Keratin, type II cytoskeletal 75 OS=Homo sapiens GN=KRT75 PE=1 SV=2 - [K2C75_HUMAN]
P25054	0.77	1	1	2843	311.455	7.79639	56.3293	3.38247e+06		0			0			0		Adenomatous polyposis coli protein OS=Homo sapiens GN=APC PE=1 SV=2 - [APC_HUMAN]
Q13439	0.63	3	1	2230	260.98	5.38916	55.5161	1.71358e+06		0		2.02167	1			0		Golgin subfamily A member 4 OS=Homo sapiens GN=GOLGA4 PE=1 SV=1 - [GOGA4_HUMAN]
F5H8K9	4.2	12	3	500	53.9322	5.92236	54.5893	1.11954e+08		0			0			0		Uncharacterized protein OS=Homo sapiens GN=KRT4 PE=3 SV=1 - [F5H8K9_HUMAN]
P13646	8.95	9	4	458	49.5574	4.95752	53.4157	8.56901e+07		0			0			0		Keratin, type I cytoskeletal 13 OS=Homo sapiens GN=KRT13 PE=1 SV=4 - [K1C13_HUMAN]
P31629	0.86	3	1	2446	268.885	6.96143	52.8761	4.42989e+07		0			0			0		Transcription factor HIVEP2 OS=Homo sapiens GN=HIVEP2 PE=1 SV=2 - [ZEP2_HUMAN]
B1AKD8	0.53	1	1	1898	214.439	5.47803	51.733	258240060		0			0			0		Ciliary rootlet coiled-coil, rootletin (Fragment) OS=Homo sapiens GN=CROCC PE=4 SV=1 - [B1AKD8_HUMAN]
P18465	16.02	5	4	362	40.1989	6.30322	49.998	5.80406e+06		0			0			0		HLA class I histocompatibility antigen, B-57 alpha chain OS=Homo sapiens GN=HLA-B PE=1 SV=1 - [1B57_HUMAN]
B8ZZJ3	0.27	1	1	4125	456.042	6.29053	48.9439	5.69577e+07		0			0			0		Uncharacterized protein OS=Homo sapiens GN=ALMS1 PE=4 SV=1 - [B8ZZJ3_HUMAN]
Q9NU22	0.27	1	1	5596	632.42	5.68115	48.1675	1.93895e+07		0			0			0		Midasin OS=Homo sapiens GN=MDN1 PE=1 SV=2 - [MDN1_HUMAN]
C9JM50	17.35	9	4	196	20.8305	5.42725	47.1402	1.69974e+08		0			0			0		Uncharacterized protein OS=Homo sapiens GN=KRT19 PE=4 SV=1 - [C9JM50_HUMAN]
P69892	44.22	11	5	147	16.1163	7.1958	46.5748	1.87288e+07		0			0			0		Hemoglobin subunit gamma-2 OS=Homo sapiens GN=HBG2 PE=1 SV=2 - [HBG2_HUMAN]
Q5T4S7	0.25	1	1	5183	573.476	6.03662	46.1524	581844		0			0			0		E3 ubiquitin-protein ligase UBR4 OS=Homo sapiens GN=UBR4 PE=1 SV=1 - [UBR4_HUMAN]
E9PD68	6.14	7	3	570	61.9905	6.72705	46.0525	4.58333e+07		0			0			0		Uncharacterized protein OS=Homo sapiens GN=CRMP1 PE=4 SV=1 - [E9PD68_HUMAN]
O75445	0.4	1	1	5202	575.231	6.82959	45.4124	450398		0			0			0		Usherin OS=Homo sapiens GN=USH2A PE=1 SV=3 - [USH2A_HUMAN]
P21817	0.56	1	1	5038	564.815	5.30029	44.8936	3.58809e+07		0			0			0		Ryanodine receptor 1 OS=Homo sapiens GN=RYR1 PE=1 SV=3 - [RYR1_HUMAN]
Q2VIR3	17.58	8	4	472	51.1962	8.39697	44.3142	7.44386e+06		0			0			0		Eukaryotic translation initiation factor 2 subunit 3-like protein OS=Homo sapiens GN=EIF2S3L PE=1 SV=2 - [IF2GL_HUMAN]
Q14980	2.7	4	4	2115	238.115	5.78271	44.2587	2.95658e+06		0		3.36996	1			0		Nuclear mitotic apparatus protein 1 OS=Homo sapiens GN=NUMA1 PE=1 SV=2 - [NUMA1_HUMAN]
Q96QV6	35.11	8	3	131	14.2249	10.8579	40.825	2.27133e+08		0			0			0		Histone H2A type 1-A OS=Homo sapiens GN=HIST1H2AA PE=1 SV=3 - [H2A1A_HUMAN]
E9PQN8	1.18	1	1	935	109.546	5.31299	39.1983			0			0			0		Uncharacterized protein OS=Homo sapiens GN=MYO18A PE=4 SV=1 - [E9PQN8_HUMAN]
E7EQG2	14.36	9	4	362	41.2642	5.64307	38.8432	1.64408e+07		0			0			0		Uncharacterized protein OS=Homo sapiens GN=EIF4A2 PE=3 SV=1 - [E7EQG2_HUMAN]
Q7Z2Y8	0.5	2	1	2422	278.871	6.55127	38.52	4.02516e+07		0			0			0		Interferon-induced very large GTPase 1 OS=Homo sapiens GN=GVINP1 PE=2 SV=2 - [GVIN1_HUMAN]
Q9Y2K3	0.67	1	1	1946	224.479	5.84619	37.106	4.79469e+07		0			0			0		Myosin-15 OS=Homo sapiens GN=MYH15 PE=1 SV=5 - [MYH15_HUMAN]
A4UGR9	0.62	1	1	3374	382.063	6.37939	36.0133			0			0			0		Xin actin-binding repeat-containing protein 2 OS=Homo sapiens GN=XIRP2 PE=1 SV=2 - [XIRP2_HUMAN]
P08579	8	1	1	225	25.4701	9.71533	34.7416	1361131986		0			0			0		U2 small nuclear ribonucleoprotein B'' OS=Homo sapiens GN=SNRPB2 PE=1 SV=1 - [RU2B_HUMAN]
Q5TCS8	0.99	1	1	1911	221.273	5.0083	34.6598	4.27875e+06		0			0			0		Adenylate kinase domain-containing protein 1 OS=Homo sapiens GN=AKD1 PE=1 SV=2 - [AKD1_HUMAN]
Q9HC10	0.85	1	1	1997	226.61	5.69385	34.5013	1.41625e+07		0			0			0		Otoferlin OS=Homo sapiens GN=OTOF PE=1 SV=3 - [OTOF_HUMAN]
Q5SW12	7.58	1	1	198	21.2372	8.82178	34.4892	184847		0			0			0		Family with sequence similarity 171, member A1 (Fragment) OS=Homo sapiens GN=FAM171A1 PE=2 SV=1 - [Q5SW12_HUMAN]
P21359	0.63	2	1	2839	319.168	7.38623	33.7387	3.8509e+08		0			0			0		Neurofibromin OS=Homo sapiens GN=NF1 PE=1 SV=2 - [NF1_HUMAN]
Q9HCL0	1.76	2	1	1135	126.071	5.14795	33.2859	1.53811e+07		0			0			0		Protocadherin-18 OS=Homo sapiens GN=PCDH18 PE=2 SV=3 - [PCD18_HUMAN]
F5H2J1	1.63	1	1	1105	126.003	7.6792	33.129	456274		0			0			0		Uncharacterized protein OS=Homo sapiens GN=MYO3B PE=4 SV=1 - [F5H2J1_HUMAN]
C9K0H7	0.65	1	1	3855	435.035	6.30322	32.6926			0			0			0		Uncharacterized protein OS=Homo sapiens GN=RYR3 PE=4 SV=2 - [C9K0H7_HUMAN]
Q9NR99	0.71	1	1	2828	311.955	8.32373	31.8428	6.69444e+06		0			0			0		Matrix-remodeling-associated protein 5 OS=Homo sapiens GN=MXRA5 PE=2 SV=3 - [MXRA5_HUMAN]
O60812	15.36	9	5	293	32.1227	5.05908	31.6286	5.07154e+07		0			0			0		Heterogeneous nuclear ribonucleoprotein C-like 1 OS=Homo sapiens GN=HNRNPCL1 PE=1 SV=1 - [HNRCL_HUMAN]
P51805	0.53	1	1	1871	207.57	7.31299	31.5107	8.68259e+06		0			0			0		Plexin-A3 OS=Homo sapiens GN=PLXNA3 PE=1 SV=2 - [PLXA3_HUMAN]
F5GYU7	0.55	1	1	2567	285.038	6.85889	31.4239	3620131		0			0			0		Uncharacterized protein OS=Homo sapiens GN=MYO18B PE=4 SV=1 - [F5GYU7_HUMAN]
A2RRE5	2.4	2	1	749	86.2252	6.78564	31.172			0			0			0		GRLF1 protein OS=Homo sapiens GN=GRLF1 PE=2 SV=1 - [A2RRE5_HUMAN]
F5H167	2.46	5	1	407	45.6808	7.86963	29.4219	9983982880		0			0			0		Uncharacterized protein OS=Homo sapiens PE=3 SV=1 - [F5H167_HUMAN]
Q5VWN6	1.03	6	1	2430	268.675	5.89697	29.2073	222840		0			0			0		Uncharacterized protein C10orf18 OS=Homo sapiens GN=C10orf18 PE=1 SV=1 - [CJ018_HUMAN]
P23142	6.4	3	3	703	77.1624	5.22412	29.1389	2.60061e+07		0			0			0		Fibulin-1 OS=Homo sapiens GN=FBLN1 PE=1 SV=4 - [FBLN1_HUMAN]
Q7Z7B0	1.07	1	1	1213	138.024	8.32373	28.2923			0			0			0		Filamin-A-interacting protein 1 OS=Homo sapiens GN=FILIP1 PE=1 SV=1 - [FLIP1_HUMAN]
P12109	1.85	4	1	1028	108.462	5.42725	28.2162	1.30195e+09		0			0			0		Collagen alpha-1(VI) chain OS=Homo sapiens GN=COL6A1 PE=1 SV=3 - [CO6A1_HUMAN]
D6RE16	5	1	1	260	29.2659	5.2876	28.1823	3.2687e+08		0			0			0		Uncharacterized protein OS=Homo sapiens GN=UNC5C PE=4 SV=1 - [D6RE16_HUMAN]
P40222	3.48	2	1	546	61.8532	6.52197	27.9845	1.18523e+06		0		0.715504	1			0		Alpha-taxilin OS=Homo sapiens GN=TXLNA PE=1 SV=3 - [TXLNA_HUMAN]
Q9UPZ3	0.97	4	1	1129	127.368	5.5415	27.5904	1.69864e+07		0			0			0		Hermansky-Pudlak syndrome 5 protein OS=Homo sapiens GN=HPS5 PE=1 SV=2 - [HPS5_HUMAN]
O14917	1.29	1	1	1159	126.151	5.18604	27.5691	3.72687e+07		0			0			0		Protocadherin-17 OS=Homo sapiens GN=PCDH17 PE=2 SV=2 - [PCD17_HUMAN]
Q7KZ85	0.87	1	1	1726	198.949	4.90674	26.7914	5.6751e+07		0			0			0		Transcription elongation factor SPT6 OS=Homo sapiens GN=SUPT6H PE=1 SV=2 - [SPT6H_HUMAN]
Q9P2D1	0.63	1	1	2997	335.717	6.34131	26.4366	2.30431e+06		0			0			0		Chromodomain-helicase-DNA-binding protein 7 OS=Homo sapiens GN=CHD7 PE=1 SV=3 - [CHD7_HUMAN]
Q0VDD8	0.74	1	1	3507	399.64	6.93213	26.3948			0			0			0		Dynein heavy chain 14, axonemal OS=Homo sapiens GN=DNAH14 PE=2 SV=3 - [DYH14_HUMAN]
Q5SNV9	0.54	1	1	1468	162.321	10.6968	26.3079	6.19922e+08		0			0			0		Uncharacterized protein C1orf167 OS=Homo sapiens GN=C1orf167 PE=2 SV=2 - [CA167_HUMAN]
P14625	3.49	3	2	803	92.4113	4.84326	26.0513	4.84142e+06	0.52907	1			0			0		Endoplasmin OS=Homo sapiens GN=HSP90B1 PE=1 SV=1 - [ENPL_HUMAN]
Q9P2P1	0.95	1	1	1898	208.235	8.01611	25.8525	9.01403e+06		0			0			0		Protein NYNRIN OS=Homo sapiens GN=NYNRIN PE=1 SV=3 - [NYNRI_HUMAN]
P45974	1.75	1	1	858	95.7253	5.03369	25.6595	2.27713e+06	0.5388	1			0			0		Ubiquitin carboxyl-terminal hydrolase 5 OS=Homo sapiens GN=USP5 PE=1 SV=2 - [UBP5_HUMAN]
Q9H0I2	4.34	2	1	346	38.7353	9.80322	25.6519	315042078		0			0			0		Uncharacterized protein C16orf48 OS=Homo sapiens GN=C16orf48 PE=1 SV=1 - [CP048_HUMAN]
B4DU75	3.35	3	1	328	36.9588	9.48096	25.6507	5.99097e+07		0			0			0		Uncharacterized protein OS=Homo sapiens GN=UTP15 PE=2 SV=1 - [B4DU75_HUMAN]
E9PFC1	2.96	1	1	1484	159.556	6.78564	25.1836	563744		0			0			0		Uncharacterized protein OS=Homo sapiens GN=KIAA0284 PE=4 SV=1 - [E9PFC1_HUMAN]
O94806	1.69	1	1	890	100.406	6.87354	25.1352	443489		0			0			0		Serine/threonine-protein kinase D3 OS=Homo sapiens GN=PRKD3 PE=1 SV=1 - [KPCD3_HUMAN]
F5H2G1	0.9	1	1	1886	215.175	5.89697	24.9664	320520		0			0			0		Uncharacterized protein OS=Homo sapiens GN=CHD4 PE=4 SV=1 - [F5H2G1_HUMAN]
Q15648	1.58	1	1	1581	168.373	8.73389	24.874			0			0			0		Mediator of RNA polymerase II transcription subunit 1 OS=Homo sapiens GN=MED1 PE=1 SV=4 - [MED1_HUMAN]
Q5VVQ3	4.67	1	1	471	54.3717	7.56201	24.717	1.2411e+07		0			0			0		6-phosphofructo-2-kinase/fructose-2, 6-biphosphatase 2, isoform CRA_b OS=Homo sapiens GN=PFKFB2 PE=2 SV=1 - [Q5VVQ3_HUMAN]
O60333	1.16	1	1	1816	204.349	5.60498	24.6467			0			0			0		Kinesin-like protein KIF1B OS=Homo sapiens GN=KIF1B PE=1 SV=5 - [KIF1B_HUMAN]
Q8IU54	6.5	1	1	200	21.8847	8.82178	24.4295	2516404589		0			0			0		Interleukin-29 OS=Homo sapiens GN=IL29 PE=1 SV=1 - [IL29_HUMAN]
F5H4H5	6.62	8	1	287	32.3437	9.01221	24.4145	9.69148e+06		0			0			0		Uncharacterized protein OS=Homo sapiens GN=CCDC66 PE=4 SV=1 - [F5H4H5_HUMAN]
Q12860	1.08	1	1	1018	113.249	5.89697	24.2812	1.95626e+06		0			0			0		Contactin-1 OS=Homo sapiens GN=CNTN1 PE=1 SV=1 - [CNTN1_HUMAN]
Q52LW3	1.11	1	1	1261	141.974	6.7417	24.0501	1.93936e+06	0.42305	1			0			0		Rho GTPase-activating protein 29 OS=Homo sapiens GN=ARHGAP29 PE=1 SV=2 - [RHG29_HUMAN]
Q9H0K1	1.4	1	1	926	103.849	6.02393	23.9697	2587016704		0			0			0		Serine/threonine-protein kinase SIK2 OS=Homo sapiens GN=SIK2 PE=1 SV=1 - [SIK2_HUMAN]
Q14526	3.41	1	1	733	76.4592	6.82959	23.8468	173944		0			0			0		Hypermethylated in cancer 1 protein OS=Homo sapiens GN=HIC1 PE=1 SV=5 - [HIC1_HUMAN]
A6NES4	1.52	1	1	1706	193.051	6.68311	23.6981			0			0			0		HEAT repeat-containing protein 7B1 OS=Homo sapiens GN=HEATR7B1 PE=4 SV=3 - [HTRB1_HUMAN]
P15822	0.74	1	1	2718	296.681	7.84033	23.3848			0			0			0		Zinc finger protein 40 OS=Homo sapiens GN=HIVEP1 PE=1 SV=3 - [ZEP1_HUMAN]
P02765	3.54	4	2	367	39.2997	5.71924	23.2744	6.38234e+07		0			0			0		Alpha-2-HS-glycoprotein OS=Homo sapiens GN=AHSG PE=1 SV=1 - [FETUA_HUMAN]
Q8NBP0	2.79	1	1	860	96.7514	7.00537	22.9705			0			0			0		Tetratricopeptide repeat protein 13 OS=Homo sapiens GN=TTC13 PE=2 SV=3 - [TTC13_HUMAN]
Q9HBH1	7.41	1	1	243	26.996	9.15869	22.8893	598396632		0			0			0		Peptide deformylase, mitochondrial OS=Homo sapiens GN=PDF PE=1 SV=1 - [DEFM_HUMAN]
Q9H9A6	3.99	2	1	602	68.2071	6.43018	22.8211	353633		0			0			0		Leucine-rich repeat-containing protein 40 OS=Homo sapiens GN=LRRC40 PE=1 SV=1 - [LRC40_HUMAN]
O95180	0.64	1	1	2353	258.997	7.37158	22.8085	69383.4		0			0			0		Voltage-dependent T-type calcium channel subunit alpha-1H OS=Homo sapiens GN=CACNA1H PE=1 SV=4 - [CAC1H_HUMAN]
O60518	3.35	4	2	1105	124.633	5.0083	22.7135	5.90435e+06		0			0			0		Ran-binding protein 6 OS=Homo sapiens GN=RANBP6 PE=1 SV=2 - [RNBP6_HUMAN]
F2Z2P7	2.28	1	1	1272	140.167	8.51416	22.5109	1.07727e+06		0			0			0		Uncharacterized protein OS=Homo sapiens GN=FAM75A5 PE=4 SV=1 - [F2Z2P7_HUMAN]
O75146	1.12	1	1	1068	119.315	6.66846	22.371	1.26964e+07		0			0			0		Huntingtin-interacting protein 1-related protein OS=Homo sapiens GN=HIP1R PE=1 SV=2 - [HIP1R_HUMAN]
B3KMI0	2.33	1	1	644	72.9675	4.94482	22.1093	3.36405e+06		0			0			0		Uncharacterized protein OS=Homo sapiens GN=CPSF2 PE=2 SV=1 - [B3KMI0_HUMAN]
P11047	0.99	1	1	1609	177.489	5.12256	21.8505	2.0089e+07		0			0			0		Laminin subunit gamma-1 OS=Homo sapiens GN=LAMC1 PE=1 SV=3 - [LAMC1_HUMAN]
A4D2K5	9.28	6	3	517	57.9015	7.28369	21.3932	1.64388e+07		0			0			0		Calcium/calmodulin-dependent protein kinase (CaM kinase) II beta OS=Homo sapiens GN=CAMK2B PE=4 SV=1 - [A4D2K5_HUMAN]
Q9P2E3	1.04	1	1	1918	220.084	7.29834	21.1454	3.34934e+08		0			0			0		NFX1-type zinc finger-containing protein 1 OS=Homo sapiens GN=ZNFX1 PE=1 SV=2 - [ZNFX1_HUMAN]
F5GWW1	1.87	1	1	910	100.244	5.71924	21.034	5.0605e+06		0			0			0		Uncharacterized protein OS=Homo sapiens GN=ANKRD35 PE=4 SV=1 - [F5GWW1_HUMAN]
Q9UKX3	0.83	1	1	1938	223.465	5.68115	20.9005	1.92665e+07		0			0			0		Myosin-13 OS=Homo sapiens GN=MYH13 PE=1 SV=2 - [MYH13_HUMAN]
A8MVW0	1.45	1	1	826	87.3812	8.04541	20.8653	1.70765e+07		0			0			0		Protein FAM171A2 OS=Homo sapiens GN=FAM171A2 PE=1 SV=1 - [F1712_HUMAN]
E9PED3	2.42	2	2	951	106.839	5.97314	20.731	4.07062e+06		0		0.867538	2	113.297		0		Uncharacterized protein OS=Homo sapiens GN=RAI14 PE=4 SV=1 - [E9PED3_HUMAN]
F5H1J6	4.2	1	1	524	60.2839	7.44482	20.694	1.29075e+07		0			0			0		Uncharacterized protein OS=Homo sapiens GN=NDC80 PE=4 SV=1 - [F5H1J6_HUMAN]
Q9UK61	1.14	1	1	1670	188.914	5.79541	20.5626	1.18103e+07		0			0			0		Uncharacterized protein C3orf63 OS=Homo sapiens GN=C3orf63 PE=1 SV=3 - [CC063_HUMAN]
Q15911	0.41	1	1	3703	404.165	6.20166	20.2902	917197		0			0			0		Zinc finger homeobox protein 3 OS=Homo sapiens GN=ZFHX3 PE=1 SV=2 - [ZFHX3_HUMAN]
O00471	3.11	1	1	708	81.8008	6.7124	20.2703	6.27687e+06		0			0			0		Exocyst complex component 5 OS=Homo sapiens GN=EXOC5 PE=1 SV=1 - [EXOC5_HUMAN]
Q9P2K8	0.61	1	1	1649	186.794	6.27783	20.256	9.4201e+07		0			0			0		Eukaryotic translation initiation factor 2-alpha kinase 4 OS=Homo sapiens GN=EIF2AK4 PE=1 SV=3 - [E2AK4_HUMAN]
B1AL46	2.39	4	1	878	93.9195	7.75244	20.1171	1.87709e+06		0			0			0		Protein FAM22E OS=Homo sapiens GN=FAM22E PE=1 SV=3 - [FA22E_HUMAN]
Q5T457	5.67	1	1	300	33.4341	6.02393	20.1019	456274		0			0			0		Ankyrin repeat domain 2 (Stretch responsive muscle) OS=Homo sapiens GN=ANKRD2 PE=2 SV=1 - [Q5T457_HUMAN]
Q5JPC9	2.69	1	1	1005	110.613	10.1987	19.9989	396429		0			0			0		ABI gene family, member 3 (NESH) binding protein, isoform CRA_d OS=Homo sapiens GN=DKFZp667H216 PE=2 SV=1 - [Q5JPC9_HUMAN]
Q8WWZ7	1.16	1	1	1642	186.387	6.94678	19.9676	5.32023e+08		0			0			0		ATP-binding cassette sub-family A member 5 OS=Homo sapiens GN=ABCA5 PE=2 SV=2 - [ABCA5_HUMAN]
A6NNK5	1.19	1	1	1927	208.89	4.66553	19.7666			0			0			0		Uncharacterized protein OS=Homo sapiens GN=TP53BP1 PE=4 SV=2 - [A6NNK5_HUMAN]
Q9Y2G9	1.54	2	1	1366	150.181	6.52197	19.7106	4.42989e+07		0			0			0		Protein strawberry notch homolog 2 OS=Homo sapiens GN=SBNO2 PE=2 SV=3 - [SBNO2_HUMAN]
C9JKA9	2.05	2	1	1023	120.265	5.5415	19.6859			0			0			0		Uncharacterized protein OS=Homo sapiens GN=KIF15 PE=4 SV=1 - [C9JKA9_HUMAN]
Q8N841	2.61	1	1	843	96.3395	8.82178	19.6117	7.16296e+06		0			0			0		Tubulin polyglutamylase TTLL6 OS=Homo sapiens GN=TTLL6 PE=2 SV=2 - [TTLL6_HUMAN]
E9PJN1	2.22	1	1	765	84.7029	8.38232	19.5667	2.11459e+09		0			0			0		Uncharacterized protein OS=Homo sapiens GN=RPS6KA4 PE=4 SV=1 - [E9PJN1_HUMAN]
Q8IY63	1.46	1	1	956	106.508	7.10791	19.4865			0			0			0		Angiomotin-like protein 1 OS=Homo sapiens GN=AMOTL1 PE=1 SV=1 - [AMOL1_HUMAN]
Q02779	1.99	1	1	954	103.63	7.00537	19.4403			0			0			0		Mitogen-activated protein kinase kinase kinase 10 OS=Homo sapiens GN=MAP3K10 PE=1 SV=3 - [M3K10_HUMAN]
Q14028	1.52	1	1	1251	139.59	4.80518	19.421	2.30431e+06		0			0			0		Cyclic nucleotide-gated cation channel beta-1 OS=Homo sapiens GN=CNGB1 PE=1 SV=2 - [CNGB1_HUMAN]
Q6AWB1	1.35	3	1	890	98.4569	5.14795	19.1484	2.26106e+06		0		0.964097	1			0		Putative uncharacterized protein DKFZp686E0752 OS=Homo sapiens GN=DKFZp686E0752 PE=2 SV=1 - [Q6AWB1_HUMAN]
P12883	0.98	1	1	1935	222.959	5.79541	19.0686	1.39707e+07		0			0			0		Myosin-7 OS=Homo sapiens GN=MYH7 PE=1 SV=5 - [MYH7_HUMAN]
Q6PKC3	2.13	2	1	985	110.459	6.55127	19.052	1.31947e+07		0			0			0		Thioredoxin domain-containing protein 11 OS=Homo sapiens GN=TXNDC11 PE=1 SV=2 - [TXD11_HUMAN]
Q96KN7	3.03	2	2	1286	146.59	5.68115	18.8422	2.93799e+06		0			0			0		X-linked retinitis pigmentosa GTPase regulator-interacting protein 1 OS=Homo sapiens GN=RPGRIP1 PE=1 SV=2 - [RPGR1_HUMAN]
F5H3Y6	2.51	1	1	998	114.086	5.36377	18.6986			0			0			0		Uncharacterized protein OS=Homo sapiens GN=CEBPZ PE=4 SV=1 - [F5H3Y6_HUMAN]
F5H0W3	3.03	1	1	627	70.5194	5.18604	18.6557			0			0			0		Uncharacterized protein OS=Homo sapiens GN=NPEPPS PE=4 SV=1 - [F5H0W3_HUMAN]
Q86YC2	1.85	1	1	1186	131.213	6.44287	18.118	123895520		0			0			0		Partner and localizer of BRCA2 OS=Homo sapiens GN=PALB2 PE=1 SV=1 - [PALB2_HUMAN]
P04040	7.78	2	2	527	59.7188	7.38623	18.0274	703121		0			0			0		Catalase OS=Homo sapiens GN=CAT PE=1 SV=3 - [CATA_HUMAN]
Q5TEW3	1.63	1	1	734	82.3047	8.07471	18.0042	1.18779e+07		0			0			0		Breast cancer anti-estrogen resistance 3 OS=Homo sapiens GN=BCAR3 PE=2 SV=1 - [Q5TEW3_HUMAN]
E9PPJ0	2.28	1	1	878	98.1089	5.61768	17.9332			0			0			0		Uncharacterized protein OS=Homo sapiens GN=SF3B2 PE=4 SV=1 - [E9PPJ0_HUMAN]
E7ERL6	0.68	2	1	1608	176.024	7.6499	17.9288	8.57695e+07		0			0			0		Uncharacterized protein OS=Homo sapiens GN=MAST2 PE=4 SV=1 - [E7ERL6_HUMAN]
Q6IA17	4.63	2	1	410	45.6505	6.45557	17.9258	5.62123e+07		0			0			0		Single Ig IL-1-related receptor OS=Homo sapiens GN=SIGIRR PE=1 SV=3 - [SIGIR_HUMAN]
O00567	6.4	3	3	594	66.0087	9.18799	17.8178	3.23854e+06	3.69307	1		2.79873	1			0		Nucleolar protein 56 OS=Homo sapiens GN=NOP56 PE=1 SV=4 - [NOP56_HUMAN]
Q9NRZ9	1.19	1	1	838	97.0122	7.92822	17.6654	4696260		0			0			0		Lymphoid-specific helicase OS=Homo sapiens GN=HELLS PE=1 SV=1 - [HELLS_HUMAN]
B1AL89	2.08	2	1	816	93.8987	8.39697	17.6585			0			0			0		Uncharacterized protein OS=Homo sapiens GN=ZNF484 PE=2 SV=1 - [B1AL89_HUMAN]
C9JI63	0.93	1	1	1396	148.162	8.04541	17.6384	2.95926e+07		0			0			0		Uncharacterized protein OS=Homo sapiens GN=PRX PE=4 SV=1 - [C9JI63_HUMAN]
F5H6C2	3.98	1	1	805	91.2449	6.01123	17.394			0			0			0		Uncharacterized protein OS=Homo sapiens GN=IFT88 PE=4 SV=1 - [F5H6C2_HUMAN]
Q5VU43	0.72	1	1	2346	264.918	5.43994	17.3672	6.54981e+07		0			0			0		Myomegalin OS=Homo sapiens GN=PDE4DIP PE=1 SV=1 - [MYOME_HUMAN]
E7EPD1	1.46	1	1	1712	167.941	8.74854	17.3628	3.53061e+06		0			0			0		Uncharacterized protein OS=Homo sapiens GN=COL4A2 PE=4 SV=2 - [E7EPD1_HUMAN]
F5H1G8	9.57	2	2	282	33.266	6.45557	17.1417	2.21457e+06	0.627806	1			0			0		Uncharacterized protein OS=Homo sapiens GN=GNA13 PE=4 SV=1 - [F5H1G8_HUMAN]
B7ZBT8	1.74	1	1	1150	127.212	5.21143	17.1239			0			0			0		Protocadherin 15 OS=Homo sapiens GN=PCDH15 PE=4 SV=1 - [B7ZBT8_HUMAN]
F2Z395	2.3	1	1	564	61.7323	8.96826	17.0198	4.39495e+06		0			0			0		Uncharacterized protein OS=Homo sapiens GN=CCDC17 PE=4 SV=1 - [F2Z395_HUMAN]
Q8ND61	2.54	1	1	904	101.202	9.12939	16.8742	4.87329e+06		0			0			0		Uncharacterized protein C3orf20 OS=Homo sapiens GN=C3orf20 PE=1 SV=2 - [CC020_HUMAN]
F2Z2J8	9.15	1	1	153	16.9958	9.83252	16.7272	77092512		0			0			0		Uncharacterized protein OS=Homo sapiens GN=CDADC1 PE=4 SV=1 - [F2Z2J8_HUMAN]
Q14CM0	1.59	1	1	1322	144.289	5.24951	16.7245			0			0			0		FERM and PDZ domain-containing protein 4 OS=Homo sapiens GN=FRMPD4 PE=1 SV=1 - [FRPD4_HUMAN]
Q9NZ56	0.99	1	1	1722	179.993	5.46533	16.6732	793329		0			0			0		Formin-2 OS=Homo sapiens GN=FMN2 PE=1 SV=4 - [FMN2_HUMAN]
E9PC71	8	1	1	175	20.2588	5.68115	16.5205	79544.4		0			0			0		Uncharacterized protein OS=Homo sapiens GN=HPCAL1 PE=4 SV=1 - [E9PC71_HUMAN]
B4DZH4	2.84	1	1	1125	126.341	6.65381	16.5189			0			0			0		Uncharacterized protein OS=Homo sapiens GN=RGPD4 PE=2 SV=1 - [B4DZH4_HUMAN]
Q9NX02	2.73	2	2	1062	120.437	6.07471	16.5164	3.75972e+06		0			0			0		NACHT, LRR and PYD domains-containing protein 2 OS=Homo sapiens GN=NLRP2 PE=1 SV=1 - [NALP2_HUMAN]
Q4G0X9	1.23	1	1	1142	130.033	5.2876	16.5067	6.86431e+06		0			0			0		Coiled-coil domain-containing protein 40 OS=Homo sapiens GN=CCDC40 PE=2 SV=2 - [CCD40_HUMAN]
D6RGF3	3.07	1	1	488	55.026	7.35693	16.3597	6.54981e+07		0			0			0		Uncharacterized protein OS=Homo sapiens GN=FAM13C PE=4 SV=1 - [D6RGF3_HUMAN]
F5H6Z1	4.34	2	2	507	57.5851	6.75635	16.267	1.76066e+06		0		1.1214	1			0		Uncharacterized protein OS=Homo sapiens GN=PBXIP1 PE=4 SV=1 - [F5H6Z1_HUMAN]
E9PB93	12.5	1	1	104	12.2592	5.30029	16.2199	4.25154e+06		0			0			0		Uncharacterized protein OS=Homo sapiens GN=POLR2D PE=4 SV=1 - [E9PB93_HUMAN]
A6NKF2	5.34	1	1	412	44.0455	5.41455	16.218	968608		0			0			0		AT-rich interactive domain-containing protein 3C OS=Homo sapiens GN=ARID3C PE=2 SV=1 - [ARI3C_HUMAN]
B4DET9	4.09	1	1	391	44.2356	9.0415	16.104	6.87285e+06		0			0			0		Uncharacterized protein OS=Homo sapiens GN=LPIN1 PE=2 SV=1 - [B4DET9_HUMAN]
Q92698	2.01	2	1	747	84.2987	8.55811	15.9973	2.64623e+06		0			0			0		DNA repair and recombination protein RAD54-like OS=Homo sapiens GN=RAD54L PE=1 SV=2 - [RAD54_HUMAN]
A2RRM0	3.29	1	1	365	42.1347	8.89502	15.989	1.32282e+07		0			0			0		NXF5 protein OS=Homo sapiens GN=NXF5 PE=2 SV=1 - [A2RRM0_HUMAN]
Q7Z3E5	1.84	1	1	817	91.704	6.20166	15.9354	2.12523e+06		0		1.24239	1			0		LisH domain-containing protein ARMC9 OS=Homo sapiens GN=ARMC9 PE=2 SV=2 - [ARMC9_HUMAN]
E7EX94	2.65	1	1	830	90.1708	7.15186	15.8494	7.55519e+06		0			0			0		Uncharacterized protein OS=Homo sapiens GN=FBF1 PE=4 SV=2 - [E7EX94_HUMAN]
Q8N139	1.42	1	1	1617	184.167	7.35693	15.8166	1.78758e+06		0			0			0		ATP-binding cassette sub-family A member 6 OS=Homo sapiens GN=ABCA6 PE=1 SV=2 - [ABCA6_HUMAN]
Q5S007	0.51	1	1	2527	285.919	6.80029	15.735	367036		0			0			0		Leucine-rich repeat serine/threonine-protein kinase 2 OS=Homo sapiens GN=LRRK2 PE=1 SV=2 - [LRRK2_HUMAN]
E9PH71	6.76	1	1	296	33.3086	8.01611	15.7126			0			0			0		Uncharacterized protein OS=Homo sapiens GN=NVL PE=4 SV=1 - [E9PH71_HUMAN]
P34932	2.38	1	1	840	94.2712	5.18604	15.6168			0			0			0		Heat shock 70 kDa protein 4 OS=Homo sapiens GN=HSPA4 PE=1 SV=4 - [HSP74_HUMAN]
P16989	9.14	2	2	372	40.066	9.77393	15.5874	7.91714e+06		0			0			0		DNA-binding protein A OS=Homo sapiens GN=CSDA PE=1 SV=4 - [DBPA_HUMAN]
Q08379	3.09	1	1	1002	113.017	5.021	15.5169	3.87263e+07		0			0			0		Golgin subfamily A member 2 OS=Homo sapiens GN=GOLGA2 PE=1 SV=3 - [GOGA2_HUMAN]
E2QRF9	13.41	1	1	179	20.5263	5.38916	15.4185			0			0			0		Uncharacterized protein OS=Homo sapiens GN=GMNN PE=4 SV=1 - [E2QRF9_HUMAN]
O15033	1.58	1	1	823	94.1625	7.25439	15.3929	9.86601e+06		0			0			0		Protein KIAA0317 OS=Homo sapiens GN=KIAA0317 PE=2 SV=3 - [K0317_HUMAN]
P35367	7.39	2	2	487	55.7476	9.21729	15.3447	2.92156e+06		0			0			0		Histamine H1 receptor OS=Homo sapiens GN=HRH1 PE=1 SV=1 - [HRH1_HUMAN]
O60346	0.87	1	1	1717	184.556	6.27783	15.3306			0			0			0		PH domain leucine-rich repeat-containing protein phosphatase 1 OS=Homo sapiens GN=PHLPP1 PE=1 SV=3 - [PHLP1_HUMAN]
B2RTR3	1.13	1	1	2400	269.977	6.59521	15.3056	423061		0			0			0		DMXL2 protein OS=Homo sapiens GN=DMXL2 PE=2 SV=1 - [B2RTR3_HUMAN]
Q9BQK8	1.65	1	1	851	93.5564	5.51611	15.2922	214046124		0			0			0		Phosphatidate phosphatase LPIN3 OS=Homo sapiens GN=LPIN3 PE=1 SV=3 - [LPIN3_HUMAN]
E9PFG9	1.81	1	1	554	62.8391	5.51611	15.1263	1.65437e+08		0			0			0		Uncharacterized protein OS=Homo sapiens GN=WDPCP PE=4 SV=1 - [E9PFG9_HUMAN]
Q9BXT5	0.39	1	1	2789	315.139	6.18896	15.0078	1.40424e+07		0			0			0		Testis-expressed sequence 15 protein OS=Homo sapiens GN=TEX15 PE=1 SV=2 - [TEX15_HUMAN]
Q6ZRH9	2.52	1	1	516	53.584	12.0005	14.9987	5.3674e+06		0			0			0		Uncharacterized protein FLJ46347 OS=Homo sapiens PE=2 SV=1 - [YB011_HUMAN]
Q14833	2.19	2	1	912	101.802	8.82178	14.8362	2.43667e+07		0			0			0		Metabotropic glutamate receptor 4 OS=Homo sapiens GN=GRM4 PE=1 SV=1 - [GRM4_HUMAN]
Q9H792	0.86	1	1	1746	192.986	6.88818	14.8289	2.04817e+06		0			0			0		Pseudopodium-enriched atypical kinase 1 OS=Homo sapiens GN=PEAK1 PE=1 SV=4 - [PEAK1_HUMAN]
A8MW13	7.72	1	1	272	30.6793	5.35107	14.8065	893800		0			0			0		Uncharacterized protein OS=Homo sapiens GN=FAM83G PE=4 SV=1 - [A8MW13_HUMAN]
Q9BSD7	7.89	1	1	190	20.7001	9.53955	14.7177			0			0			0		Cancer-related nucleoside-triphosphatase OS=Homo sapiens GN=NTPCR PE=1 SV=1 - [NTPCR_HUMAN]
Q8NCW4	9.55	1	1	220	24.3255	8.41162	14.5864	2.31834e+06		0			0			0		Prostate specific antigen OS=Homo sapiens GN=KLK3 PE=2 SV=1 - [Q8NCW4_HUMAN]
O75531	42.7	2	2	89	10.052	6.0874	14.4963	5.01696e+06		0			0			0		Barrier-to-autointegration factor OS=Homo sapiens GN=BANF1 PE=1 SV=1 - [BAF_HUMAN]
Q9Y303	3.91	1	1	409	43.7206	6.69775	14.4357	3.85568e+07		0			0			0		Putative N-acetylglucosamine-6-phosphate deacetylase OS=Homo sapiens GN=AMDHD2 PE=2 SV=2 - [NAGA_HUMAN]
B4DDN2	3.04	1	1	461	53.1303	5.07178	14.2719	6.61436e+07		0			0			0		Uncharacterized protein OS=Homo sapiens GN=NEK11 PE=2 SV=1 - [B4DDN2_HUMAN]
C9JEU6	6.75	1	1	326	35.5628	9.1001	14.2644	455143		0			0			0		Uncharacterized protein OS=Homo sapiens GN=TCP10L2 PE=4 SV=1 - [C9JEU6_HUMAN]
C9J0I9	5.23	1	1	459	50.5299	5.8208	14.247	3.00845e+06		0			0			0		Uncharacterized protein OS=Homo sapiens GN=ZC3HC1 PE=4 SV=1 - [C9J0I9_HUMAN]
A6PVK7	2.85	1	1	1370	157.003	5.50342	13.9947	2.2764e+06		0			0			0		Chromosome 9 open reading frame 84 OS=Homo sapiens GN=C9orf84 PE=4 SV=1 - [A6PVK7_HUMAN]
P07196	2.21	1	1	543	61.4792	4.65283	13.9943	9.78133e+06		0			0			0		Neurofilament light polypeptide OS=Homo sapiens GN=NEFL PE=1 SV=3 - [NFL_HUMAN]
F5H6Y7	2.16	1	1	880	97.4747	7.34229	13.8778	4.53394e+07		0			0			0		Uncharacterized protein OS=Homo sapiens GN=SKIV2L PE=4 SV=1 - [F5H6Y7_HUMAN]
Q9BXX0	2.75	1	1	1053	115.615	6.45557	13.8725			0			0			0		EMILIN-2 OS=Homo sapiens GN=EMILIN2 PE=1 SV=3 - [EMIL2_HUMAN]
F5H4F4	5.22	1	1	268	30.2527	8.35303	13.81	7.46412e+06		0			0			0		Uncharacterized protein OS=Homo sapiens GN=C4B PE=4 SV=1 - [F5H4F4_HUMAN]
Q16566	4.02	2	1	473	51.8928	5.8208	13.7722	634558728		0			0			0		Calcium/calmodulin-dependent protein kinase type IV OS=Homo sapiens GN=CAMK4 PE=1 SV=1 - [KCC4_HUMAN]
Q17RZ5	1.07	1	1	1306	150.26	5.74463	13.7495	548058		0			0			0		Kinectin 1 (Kinesin receptor) OS=Homo sapiens GN=KTN1 PE=2 SV=1 - [Q17RZ5_HUMAN]
Q8IYW5	1.58	1	1	571	64.9793	7.95752	13.742	99303462		0			0			0		E3 ubiquitin-protein ligase RNF168 OS=Homo sapiens GN=RNF168 PE=1 SV=1 - [RN168_HUMAN]
Q5T890	2.25	1	1	712	81.0418	9.01221	13.714	1.15522e+08		0			0			0		Putative DNA repair and recombination protein RAD26-like OS=Homo sapiens GN=RAD26L PE=2 SV=1 - [RAD26_HUMAN]
E9PKP7	4.03	1	1	745	87.3802	9.89111	13.6366	2.73119e+06		0			0			0		Uncharacterized protein OS=Homo sapiens GN=UBTF PE=4 SV=1 - [E9PKP7_HUMAN]
Q96MM7	6.78	2	2	605	69.0861	9.72998	13.5907	1.60935e+07		0			0			0		Heparan-sulfate 6-O-sulfotransferase 2 OS=Homo sapiens GN=HS6ST2 PE=2 SV=2 - [H6ST2_HUMAN]
Q9Y394	11.8	1	1	339	38.2741	8.32373	13.5003	4.45881e+06		0			0			0		Dehydrogenase/reductase SDR family member 7 OS=Homo sapiens GN=DHRS7 PE=1 SV=1 - [DHRS7_HUMAN]
P24557	3.94	1	1	533	60.4791	7.62061	13.4367			0			0			0		Thromboxane-A synthase OS=Homo sapiens GN=TBXAS1 PE=1 SV=3 - [THAS_HUMAN]
F5H1C4	2.61	1	1	842	96.6076	5.19873	13.3842	6.0139e+06		0			0			0		Uncharacterized protein OS=Homo sapiens GN=STAG1 PE=4 SV=1 - [F5H1C4_HUMAN]
C9JS14	18.64	4	1	118	13.5818	4.80518	13.3453	4.93456e+07		0			0			0		Uncharacterized protein OS=Homo sapiens GN=QPCT PE=4 SV=1 - [C9JS14_HUMAN]
F5H6G1	1.65	1	1	907	104.158	7.84033	13.2959	3.95187e+06		0			0			0		Uncharacterized protein OS=Homo sapiens GN=RB1 PE=4 SV=1 - [F5H6G1_HUMAN]
B7Z925	5.72	1	1	297	34.7057	7.66455	13.291	3.17994e+06		0			0			0		Uncharacterized protein OS=Homo sapiens GN=TSGA10 PE=2 SV=1 - [B7Z925_HUMAN]
B4DHS6	10.21	1	1	431	47.6547	5.17334	13.2443	1.2434e+06		0			0			0		Uncharacterized protein OS=Homo sapiens GN=VWA5A PE=2 SV=1 - [B4DHS6_HUMAN]
Q01469	10.37	1	1	135	15.1546	7.00537	13.1582	440627		0			0			0		Fatty acid-binding protein, epidermal OS=Homo sapiens GN=FABP5 PE=1 SV=3 - [FABP5_HUMAN]
Q9H0E9	1.46	1	1	1235	135.251	4.60205	13.1187	1.19373e+08		0			0			0		Bromodomain-containing protein 8 OS=Homo sapiens GN=BRD8 PE=1 SV=2 - [BRD8_HUMAN]
E7ENW3	3.36	1	1	357	41.2392	7.02002	13.0884	5.06733e+06		0			0			0		Uncharacterized protein OS=Homo sapiens GN=GBP1 PE=4 SV=2 - [E7ENW3_HUMAN]
B4DGL8	2.42	1	1	702	77.0724	9.42236	13.0657			0			0			0		Uncharacterized protein (Fragment) OS=Homo sapiens GN=ABCB7 PE=2 SV=1 - [B4DGL8_HUMAN]
Q96NA2	3.74	1	1	401	44.1736	5.59229	13.0606	3.30426e+07		0			0			0		Rab-interacting lysosomal protein OS=Homo sapiens GN=RILP PE=1 SV=1 - [RILP_HUMAN]
Q9P1W3	1.24	2	1	806	93.2554	7.03467	13.0379	5.94049e+07		0			0			0		Transmembrane protein 63C OS=Homo sapiens GN=TMEM63C PE=2 SV=1 - [TM63C_HUMAN]
Q16659	3.47	1	1	721	82.6287	5.03369	13.0335	2.56962e+06		0			0			0		Mitogen-activated protein kinase 6 OS=Homo sapiens GN=MAPK6 PE=1 SV=1 - [MK06_HUMAN]
O95817	2.26	1	1	575	61.5569	6.94678	12.9904	910334		0			0			0		BAG family molecular chaperone regulator 3 OS=Homo sapiens GN=BAG3 PE=1 SV=3 - [BAG3_HUMAN]
Q9Y592	1.59	1	1	693	82.0089	6.27783	12.9809	4696260		0			0			0		Coiled-coil domain-containing protein 41 OS=Homo sapiens GN=CCDC41 PE=1 SV=2 - [CCD41_HUMAN]
O14880	33.55	3	3	152	16.5056	9.37842	12.9322	2.59119e+06		0		7.69335	1			0		Microsomal glutathione S-transferase 3 OS=Homo sapiens GN=MGST3 PE=1 SV=1 - [MGST3_HUMAN]
Q5JU67	4.04	1	1	520	60.4959	8.80713	12.8846	1.69763e+07		0			0			0		Uncharacterized protein C9orf117 OS=Homo sapiens GN=C9orf117 PE=2 SV=1 - [CI117_HUMAN]
E9PFR8	2.22	1	1	1216	134.996	5.14795	12.8251			0			0			0		Uncharacterized protein OS=Homo sapiens GN=ASTN1 PE=4 SV=1 - [E9PFR8_HUMAN]
F2Z2Z2	5.47	1	1	548	61.9954	8.79248	12.7904	1.07923e+06		0			0			0		Uncharacterized protein OS=Homo sapiens GN=DHX35 PE=4 SV=1 - [F2Z2Z2_HUMAN]
Q6P179	4.48	3	2	960	110.391	6.7124	12.7683			0			0			0		Endoplasmic reticulum aminopeptidase 2 OS=Homo sapiens GN=ERAP2 PE=1 SV=2 - [ERAP2_HUMAN]
F5H853	6.12	2	2	376	44.3496	7.06396	12.7516	9452038		0			0			0		Uncharacterized protein OS=Homo sapiens GN=DEF6 PE=4 SV=1 - [F5H853_HUMAN]
O15399	2.77	1	1	1336	143.661	8.35303	12.6455	4.20158e+07		0			0			0		Glutamate [NMDA] receptor subunit epsilon-4 OS=Homo sapiens GN=GRIN2D PE=1 SV=2 - [NMDE4_HUMAN]
Q8WUF5	1.93	1	1	828	89.0357	6.81494	12.6394			0			0			0		RelA-associated inhibitor OS=Homo sapiens GN=PPP1R13L PE=1 SV=4 - [IASPP_HUMAN]
P26951	5.56	1	1	378	43.3019	8.25049	12.505	2.68888e+07		0			0			0		Interleukin-3 receptor subunit alpha OS=Homo sapiens GN=IL3RA PE=1 SV=1 - [IL3RA_HUMAN]
B4DXI8	5.26	2	1	247	28.28	7.62061	12.4512	7.50132e+06		0		1.01619	1			0		Uncharacterized protein OS=Homo sapiens GN=PSMD7 PE=2 SV=1 - [B4DXI8_HUMAN]
Q969J3	9.18	1	1	196	22.2084	6.354	12.4503	8.1977e+06		0			0			0		Loss of heterozygosity 12 chromosomal region 1 protein OS=Homo sapiens GN=LOH12CR1 PE=1 SV=1 - [L12R1_HUMAN]
E9PHD1	1.77	1	1	1241	141.238	5.98584	12.3705	2.89433e+06		0			0			0		Uncharacterized protein OS=Homo sapiens GN=NAIP PE=4 SV=1 - [E9PHD1_HUMAN]
P35754	12.26	1	1	106	11.7682	8.08936	12.3596	3.8014e+06	0.534495	1			0			0		Glutaredoxin-1 OS=Homo sapiens GN=GLRX PE=1 SV=2 - [GLRX1_HUMAN]
C9J8G2	4.58	2	1	306	34.3095	4.98291	12.3467	4.13389e+07		0			0			0		Uncharacterized protein OS=Homo sapiens GN=CABP1 PE=4 SV=1 - [C9J8G2_HUMAN]
Q92626	0.68	1	1	1479	165.17	7.1665	12.3389	1159672		0			0			0		Peroxidasin homolog OS=Homo sapiens GN=PXDN PE=1 SV=2 - [PXDN_HUMAN]
Q96M60	2.76	2	1	508	59.9176	8.89502	12.3272	6.81916e+07		0			0			0		Uncharacterized protein C15orf33 OS=Homo sapiens GN=C15orf33 PE=2 SV=2 - [CO033_HUMAN]
Q7Z736	4.67	2	1	793	85.2641	7.82568	12.2376	1.16916e+06		0			0			0		Pleckstrin homology domain-containing family H member 3 OS=Homo sapiens GN=PLEKHH3 PE=1 SV=2 - [PKHH3_HUMAN]
P0CJ92	4.43	2	2	632	71.2983	8.00146	12.2095	8.68945e+07		0		1.10079	1			0		Golgin subfamily A member 8H OS=Homo sapiens GN=GOLGA8H PE=3 SV=1 - [GOG8H_HUMAN]
F5H1Y3	6.67	2	1	165	18.2633	7.37158	12.2081	5.3674e+06		0			0			0		Uncharacterized protein OS=Homo sapiens GN=FEN1 PE=4 SV=1 - [F5H1Y3_HUMAN]
B1AKS7	5.95	1	1	420	49.264	9.01221	12.1764	656032		0			0			0		Uncharacterized protein OS=Homo sapiens GN=ZNF25 PE=4 SV=1 - [B1AKS7_HUMAN]
Q4LDE5	0.59	1	1	3571	389.912	5.50342	12.1704			0			0			0		Sushi, von Willebrand factor type A, EGF and pentraxin domain-containing protein 1 OS=Homo sapiens GN=SVEP1 PE=1 SV=3 - [SVEP1_HUMAN]
F5H346	1.16	1	1	952	106.864	6.11279	12.1595	4.40396e+07		0			0			0		Uncharacterized protein OS=Homo sapiens GN=PLEKHG1 PE=4 SV=1 - [F5H346_HUMAN]
Q14694	5.01	2	2	798	87.0798	5.31299	12.1551	1.61829e+07		0			0			0		Ubiquitin carboxyl-terminal hydrolase 10 OS=Homo sapiens GN=USP10 PE=1 SV=2 - [UBP10_HUMAN]
B4E3L0	7.95	2	2	352	39.3177	8.25049	12.1374	2.45556e+06		0		3.30428	1			0		Uncharacterized protein OS=Homo sapiens GN=SMU1 PE=2 SV=1 - [B4E3L0_HUMAN]
E2QRD4	1.08	1	1	1203	137.415	7.32764	12.1265	5.9389e+06		0			0			0		Uncharacterized protein OS=Homo sapiens GN=MMS22L PE=4 SV=1 - [E2QRD4_HUMAN]
Q9P273	0.78	1	1	2699	300.76	6.41748	12.076			0			0			0		Teneurin-3 OS=Homo sapiens GN=ODZ3 PE=2 SV=3 - [TEN3_HUMAN]
F5H0G6	2	1	1	650	75.0607	8.36768	12.0632	2.51713e+06		0		1.13789	1			0		Uncharacterized protein OS=Homo sapiens GN=CSTF3 PE=4 SV=1 - [F5H0G6_HUMAN]
Q8TER5	1.32	1	1	1519	164.555	6.15088	12.0028	1.12052e+06		0			0			0		Rho guanine nucleotide exchange factor 40 OS=Homo sapiens GN=ARHGEF40 PE=1 SV=3 - [ARH40_HUMAN]
F5H1P1	1.93	1	1	621	70.7008	6.97607	12.0019	102422		0			0			0		Uncharacterized protein OS=Homo sapiens GN=EXOC7 PE=4 SV=1 - [F5H1P1_HUMAN]
Q5VSF2	6.69	2	1	329	37.024	8.20654	11.9512	514402		0			0			0		Mannosidase, alpha, class 1B, member 1 (Fragment) OS=Homo sapiens GN=MAN1B1 PE=2 SV=2 - [Q5VSF2_HUMAN]
Q8N143	3.76	1	1	479	51.4987	8.96826	11.8417	1.60935e+07		0			0			0		B-cell CLL/lymphoma 6 member B protein OS=Homo sapiens GN=BCL6B PE=2 SV=2 - [BCL6B_HUMAN]
B4DNI9	2.17	1	1	598	68.4528	8.42627	11.8051	2.17702e+07		0			0			0		Uncharacterized protein OS=Homo sapiens GN=VPS52 PE=2 SV=1 - [B4DNI9_HUMAN]
Q7Z7A3	7.47	1	1	348	36.4269	9.20264	11.7918	4.29589e+07		0			0			0		Cytoplasmic tRNA 2-thiolation protein 1 OS=Homo sapiens GN=CTU1 PE=1 SV=1 - [CTU1_HUMAN]
Q8IYA2	1.54	1	1	1237	143.023	5.69385	11.7735			0			0			0		Coiled-coil domain-containing protein 144C OS=Homo sapiens GN=CCDC144C PE=2 SV=3 - [C144C_HUMAN]
Q8WXW3	3.3	1	1	757	89.7496	6.02393	11.7459	4.34463e+06		0			0			0		Progesterone-induced-blocking factor 1 OS=Homo sapiens GN=PIBF1 PE=2 SV=2 - [PIBF1_HUMAN]
C9K080	2.6	1	1	539	60.5981	6.91748	11.7385	2.14182e+08		0			0			0		Uncharacterized protein OS=Homo sapiens GN=LRIG3 PE=4 SV=1 - [C9K080_HUMAN]
E9PNW4	11.11	2	1	108	11.9765	5.74463	11.7133	1.63623e+06	2.56192	1			0			0		Uncharacterized protein OS=Homo sapiens GN=CD59 PE=4 SV=1 - [E9PNW4_HUMAN]
P00736	2.7	1	1	705	80.0668	6.21436	11.6522	9.84104e+06		0			0			0		Complement C1r subcomponent OS=Homo sapiens GN=C1R PE=1 SV=2 - [C1R_HUMAN]
B5MEF5	1.45	1	1	1380	148.601	7.03467	11.6432	7.68451e+07		0			0			0		Uncharacterized protein OS=Homo sapiens GN=SNED1 PE=4 SV=2 - [B5MEF5_HUMAN]
B4DNF9	8.74	2	1	183	20.7116	6.68311	11.601	1.00831e+06		0			0			0		Uncharacterized protein OS=Homo sapiens GN=CDK4 PE=2 SV=1 - [B4DNF9_HUMAN]
F5H8K0	7.22	3	1	291	32.1767	9.17334	11.5979	7.32713e+06		0			0			0		Uncharacterized protein OS=Homo sapiens GN=SLCO1B3 PE=4 SV=1 - [F5H8K0_HUMAN]
Q9H8X2	4.07	2	1	491	55.9805	8.36768	11.5787	1.20442e+07		0			0			0		Inositol-pentakisphosphate 2-kinase OS=Homo sapiens GN=IPPK PE=1 SV=1 - [IPPK_HUMAN]
Q8N365	3.64	1	1	385	41.4168	9.42236	11.5616			0			0			0		Uncharacterized protein C1orf51 OS=Homo sapiens GN=C1orf51 PE=2 SV=1 - [CA051_HUMAN]
Q9NTN9	4.06	1	1	838	91.4394	7.84033	11.5355			0			0			0		Semaphorin-4G OS=Homo sapiens GN=SEMA4G PE=2 SV=1 - [SEM4G_HUMAN]
O00468	2.05	2	2	2045	214.706	6.40479	11.4377	1.84528e+07		0			0			0		Agrin OS=Homo sapiens GN=AGRN PE=1 SV=4 - [AGRIN_HUMAN]
C9JFR7	13.86	2	1	101	11.326	9.65674	11.3905	1.0218e+06	1.41591	1			0			0		Uncharacterized protein OS=Homo sapiens GN=CYCS PE=3 SV=1 - [C9JFR7_HUMAN]
Q9H0H5	2.85	1	1	632	70.9818	8.88037	11.3259	2.62014e+06		0			0			0		Rac GTPase-activating protein 1 OS=Homo sapiens GN=RACGAP1 PE=1 SV=1 - [RGAP1_HUMAN]
C9J2Z4	5.88	1	1	306	34.6991	6.13818	11.3249	1.01112e+06		0			0			0		Uncharacterized protein OS=Homo sapiens GN=EHD1 PE=4 SV=1 - [C9J2Z4_HUMAN]
P52945	4.24	1	1	283	30.7516	7.56201	11.3164	3.72687e+07		0			0			0		Pancreas/duodenum homeobox protein 1 OS=Homo sapiens GN=PDX1 PE=1 SV=1 - [PDX1_HUMAN]
E9PKJ5	21.67	1	1	60	6.97549	8.96826	11.2848	1.54925e+07		0			0			0		Uncharacterized protein OS=Homo sapiens GN=DHDDS PE=4 SV=1 - [E9PKJ5_HUMAN]
Q6H2H3	7.76	1	1	348	38.5552	6.94678	11.2776			0			0			0		Natural killer cell inhibitory receptor OS=Homo sapiens GN=KIR2DL1 PE=2 SV=1 - [Q6H2H3_HUMAN]
B4DKC2	4.64	2	2	453	51.3692	5.13525	11.25	4.40455e+06		0		0.808372	2	20.4024		0		Uncharacterized protein OS=Homo sapiens GN=RUFY3 PE=2 SV=1 - [B4DKC2_HUMAN]
F5H499	6.05	1	1	612	66.7416	6.80029	11.2482	1.16916e+06		0			0			0		Uncharacterized protein OS=Homo sapiens GN=GNE PE=4 SV=1 - [F5H499_HUMAN]
P23378	2.35	1	1	1020	112.657	7.10791	11.237	1.15254e+07		0			0			0		Glycine dehydrogenase [decarboxylating], mitochondrial OS=Homo sapiens GN=GLDC PE=1 SV=2 - [GCSP_HUMAN]
B4DJC3	7.5	1	1	200	21.5345	9.74463	11.2353	5.46127e+06		0			0			0		Histone H2A OS=Homo sapiens GN=H2AFY PE=2 SV=1 - [B4DJC3_HUMAN]
Q6ZV66	15.27	2	1	131	14.3985	10.6235	11.2193	1.03817e+07		0			0			0		Uncharacterized protein OS=Homo sapiens PE=2 SV=1 - [Q6ZV66_HUMAN]
E7ET48	3.65	1	1	466	49.2465	9.90576	11.21	6.52547e+07		0			0			0		Uncharacterized protein OS=Homo sapiens GN=AIM1L PE=4 SV=1 - [E7ET48_HUMAN]
C9J1Q0	2.09	1	1	526	56.6582	9.53955	11.1477	1.41551e+08		0			0			0		AT rich interactive domain 5A (MRF1-like), isoform CRA_a OS=Homo sapiens GN=ARID5A PE=4 SV=1 - [C9J1Q0_HUMAN]
Q9Y3Y2	5.24	2	1	248	26.3803	12.2349	11.1448	727820		0			0			0		Chromatin target of PRMT1 protein OS=Homo sapiens GN=CHTOP PE=1 SV=2 - [CHTOP_HUMAN]
E9PER7	8.2	1	1	122	14.3846	9.37842	11.0989	4.47897e+07		0			0			0		Uncharacterized protein OS=Homo sapiens GN=GTF2E1 PE=4 SV=1 - [E9PER7_HUMAN]
Q15393	2.47	2	2	1217	135.492	5.26221	11.0945	1.61264e+07		0			0			0		Splicing factor 3B subunit 3 OS=Homo sapiens GN=SF3B3 PE=1 SV=4 - [SF3B3_HUMAN]
E7EWC8	2.9	2	1	345	39.0537	7.18115	11.0238	4.60752e+08		0			0			0		Uncharacterized protein OS=Homo sapiens GN=SUN3 PE=4 SV=1 - [E7EWC8_HUMAN]
O60477	1.71	1	1	761	88.7034	8.90967	10.9983	1.2434e+06		0			0			0		Deleted in bladder cancer protein 1 OS=Homo sapiens GN=DBC1 PE=2 SV=2 - [DBC1_HUMAN]
O75528	3.94	1	1	432	48.8723	6.26514	10.995			0			0			0		Transcriptional adapter 3 OS=Homo sapiens GN=TADA3 PE=1 SV=1 - [TADA3_HUMAN]
P45973	13.61	2	2	191	22.2111	5.85889	10.9513	2.00974e+06		0		6.58622	1			0		Chromobox protein homolog 5 OS=Homo sapiens GN=CBX5 PE=1 SV=1 - [CBX5_HUMAN]
Q86UT6	1.54	1	1	975	107.548	7.37158	10.9264	746181		0			0			0		NLR family member X1 OS=Homo sapiens GN=NLRX1 PE=1 SV=1 - [NLRX1_HUMAN]
Q9NQW8	1.61	1	1	809	92.1084	7.92822	10.9055	50200806		0			0			0		Cyclic nucleotide-gated cation channel beta-3 OS=Homo sapiens GN=CNGB3 PE=1 SV=2 - [CNGB3_HUMAN]
Q13185	14.21	2	2	183	20.7984	5.32568	10.9019	575995		0			0			0		Chromobox protein homolog 3 OS=Homo sapiens GN=CBX3 PE=1 SV=4 - [CBX3_HUMAN]
C9JG58	6.09	1	1	460	48.5783	10.3159	10.8862			0			0			0		Uncharacterized protein OS=Homo sapiens GN=ZNF385C PE=4 SV=1 - [C9JG58_HUMAN]
F1T095	12.73	1	1	220	24.0971	7.34229	10.6421	3048238		0			0			0		Protein unc-119 homolog A OS=Homo sapiens GN=UNC119 PE=2 SV=1 - [F1T095_HUMAN]
Q86V85	5.23	1	1	440	49.3631	7.38623	10.6319	1.13661e+06		0			0			0		Integral membrane protein GPR180 OS=Homo sapiens GN=GPR180 PE=2 SV=1 - [GP180_HUMAN]
D6R9T4	14.61	1	1	178	19.7569	9.45166	10.5882			0			0			0		Uncharacterized protein OS=Homo sapiens GN=C4orf47 PE=4 SV=1 - [D6R9T4_HUMAN]
B5MBZ4	3.39	2	1	295	32.8713	8.03076	10.5604	6.48486e+08		0			0			0		Uncharacterized protein OS=Homo sapiens GN=SMTN PE=4 SV=1 - [B5MBZ4_HUMAN]
Q9H1E1	10.26	1	1	156	17.4079	9.68604	10.5552	541341		0			0			0		Ribonuclease 7 OS=Homo sapiens GN=RNASE7 PE=1 SV=2 - [RNAS7_HUMAN]
Q9BZF3	1.61	1	1	934	106.239	6.93213	10.5013	1.31567e+06		0			0			0		Oxysterol-binding protein-related protein 6 OS=Homo sapiens GN=OSBPL6 PE=1 SV=1 - [OSBL6_HUMAN]
P61009	6.67	1	1	180	20.3005	8.6167	10.4461	1.63006e+06		0			0			0		Signal peptidase complex subunit 3 OS=Homo sapiens GN=SPCS3 PE=1 SV=1 - [SPCS3_HUMAN]
Q9H0F6	3.1	1	1	387	39.9242	5.79541	10.3886	8.65845e+06		0			0			0		Sharpin OS=Homo sapiens GN=SHARPIN PE=1 SV=1 - [SHRPN_HUMAN]
C9J406	1.97	1	1	659	73.209	6.07471	10.3672	5.07719e+06		0			0			0		Uncharacterized protein OS=Homo sapiens GN=IMMT PE=4 SV=1 - [C9J406_HUMAN]
Q7Z755	6.79	1	1	162	18.2604	7.04932	10.2984	1.66949e+07		0			0			0		POLR3A protein OS=Homo sapiens GN=POLR3A PE=2 SV=1 - [Q7Z755_HUMAN]
O14559	2.02	1	1	1287	137.128	8.74854	10.2982			0			0			0		Rho GTPase-activating protein 33 OS=Homo sapiens GN=ARHGAP33 PE=1 SV=2 - [RHG33_HUMAN]
Q9UN67	3.38	1	1	800	87.5666	4.86865	10.2488	1.74987e+06		0			0			0		Protocadherin beta-10 OS=Homo sapiens GN=PCDHB10 PE=1 SV=1 - [PCDBA_HUMAN]
Q9HCS5	2.77	1	1	686	79.0099	9.37842	10.2109	743536		0			0			0		Band 4.1-like protein 4A OS=Homo sapiens GN=EPB41L4A PE=1 SV=2 - [E41LA_HUMAN]
Q9HCJ2	2.03	1	1	640	71.9037	7.15186	10.1678	901432		0			0			0		Leucine-rich repeat-containing protein 4C OS=Homo sapiens GN=LRRC4C PE=1 SV=1 - [LRC4C_HUMAN]
F5H6B2	3.45	1	1	580	64.6853	6.82959	10.164	2.44818e+06		0			0			0		Uncharacterized protein OS=Homo sapiens GN=TMEM2 PE=4 SV=1 - [F5H6B2_HUMAN]
B4DYF3	2.63	1	1	798	90.3257	5.38916	10.1614			0			0			0		Ubiquitin carboxyl-terminal hydrolase OS=Homo sapiens GN=USP13 PE=2 SV=1 - [B4DYF3_HUMAN]
Q13835	2.14	1	1	747	82.8078	9.12939	10.1398	2.24503e+07		0			0			0		Plakophilin-1 OS=Homo sapiens GN=PKP1 PE=1 SV=2 - [PKP1_HUMAN]
O94991	1.57	1	1	958	107.418	6.94678	10.1316	1.76926e+07		0			0			0		SLIT and NTRK-like protein 5 OS=Homo sapiens GN=SLITRK5 PE=1 SV=2 - [SLIK5_HUMAN]
Q8N1G0	1.05	1	1	1237	129.446	8.19189	10.0077			0			0			0		Zinc finger protein 687 OS=Homo sapiens GN=ZNF687 PE=1 SV=1 - [ZN687_HUMAN]
D6RHG0	9.64	1	1	249	27.7396	9.29053	9.97327	5.32388e+06		0			0			0		Uncharacterized protein OS=Homo sapiens GN=SLC35B1 PE=4 SV=1 - [D6RHG0_HUMAN]
B5MEE3	1.86	1	1	1181	124.639	4.98291	9.91919	489606		0			0			0		Uncharacterized protein OS=Homo sapiens GN=ANKRD17 PE=4 SV=2 - [B5MEE3_HUMAN]
E5RI26	19.15	1	1	94	10.5304	8.83643	9.90328	9.3808e+06		0			0			0		Uncharacterized protein OS=Homo sapiens GN=ESRP1 PE=4 SV=1 - [E5RI26_HUMAN]
B5MDC9	7.87	1	1	127	14.8135	8.1626	9.89685	5599329360		0			0			0		Uncharacterized protein OS=Homo sapiens GN=ANKRD36 PE=4 SV=2 - [B5MDC9_HUMAN]
F5H8H9	3.15	2	1	603	69.3935	6.21436	9.76425	6.06771e+06		0			0			0		Uncharacterized protein OS=Homo sapiens GN=MPHOSPH8 PE=4 SV=1 - [F5H8H9_HUMAN]
A6NN14	1.62	1	1	1173	135.658	9.49561	9.75168			0			0			0		Zinc finger protein 729 OS=Homo sapiens GN=ZNF729 PE=2 SV=3 - [ZN729_HUMAN]
P53794	1.95	1	1	718	79.6413	7.26904	9.68788	8.38159e+06		0			0			0		Sodium/myo-inositol cotransporter OS=Homo sapiens GN=SLC5A3 PE=2 SV=2 - [SC5A3_HUMAN]
Q96F44	4.49	2	1	468	52.7405	5.69385	9.68554	79984.6		0			0			0		E3 ubiquitin-protein ligase TRIM11 OS=Homo sapiens GN=TRIM11 PE=1 SV=2 - [TRI11_HUMAN]
Q59FV0	4.13	2	1	533	58.8308	6.90283	9.65189			0			0			0		Cholinergic receptor, nicotinic, alpha polypeptide 4 variant (Fragment) OS=Homo sapiens PE=2 SV=1 - [Q59FV0_HUMAN]
Q9Y6N1	9.06	1	1	276	31.4099	9.05615	9.64293	2.53857e+06		0			0			0		Cytochrome c oxidase assembly protein COX11, mitochondrial OS=Homo sapiens GN=COX11 PE=1 SV=3 - [COX11_HUMAN]
C9JD37	3.85	1	1	416	47.553	9.0708	9.57691			0			0			0		Uncharacterized protein OS=Homo sapiens GN=GRB14 PE=4 SV=2 - [C9JD37_HUMAN]
B4DH42	1.08	1	1	1572	175.627	5.46533	9.49248	1.13769e+07		0			0			0		Uncharacterized protein OS=Homo sapiens GN=HECW1 PE=2 SV=1 - [B4DH42_HUMAN]
P05543	6.02	1	1	415	46.2946	6.30322	9.49222	7.10873e+06		0			0			0		Thyroxine-binding globulin OS=Homo sapiens GN=SERPINA7 PE=1 SV=2 - [THBG_HUMAN]
C9JF43	33.05	2	2	118	13.25	7.95752	9.39026	1.42579e+07		0			0			0		Uncharacterized protein OS=Homo sapiens GN=NRCAM PE=4 SV=1 - [C9JF43_HUMAN]
Q9Y3B4	11.2	1	1	125	14.5756	9.37842	9.38894	557179		0			0			0		Pre-mRNA branch site protein p14 OS=Homo sapiens GN=SF3B14 PE=1 SV=1 - [PM14_HUMAN]
Q96KR6	8.85	1	1	192	20.4112	10.4331	9.35483	2.67678e+06		0			0			0		Transmembrane protein C20orf108 OS=Homo sapiens GN=C20orf108 PE=1 SV=2 - [CT108_HUMAN]
B4DDI2	3.46	1	1	433	50.9374	8.25049	9.30131	1.05374e+07		0			0			0		Uncharacterized protein OS=Homo sapiens GN=NGEF PE=2 SV=1 - [B4DDI2_HUMAN]
D4QA03	2.9	1	1	620	69.8532	8.20654	9.29636			0			0			0		SF-KDM2A OS=Homo sapiens GN=kdm2a PE=2 SV=1 - [D4QA03_HUMAN]
E7EX54	18.05	2	2	133	15.4938	5.68115	9.26541	5.64905e+06		0		0.414316	1			0		Uncharacterized protein OS=Homo sapiens GN=MAPK14 PE=4 SV=1 - [E7EX54_HUMAN]
Q9NU02	1.8	1	1	776	86.6097	8.27979	9.26063			0			0			0		Ankyrin repeat domain-containing protein 5 OS=Homo sapiens GN=ANKRD5 PE=2 SV=2 - [ANKR5_HUMAN]
B5MCN7	2.24	1	1	1248	135.535	6.69775	9.13517	1.92725e+06		0			0			0		Uncharacterized protein OS=Homo sapiens GN=NCOA1 PE=4 SV=1 - [B5MCN7_HUMAN]
F5H0H4	4.34	2	1	392	42.5581	9.53955	9.12929	1.92671e+06		0			0			0		Uncharacterized protein OS=Homo sapiens GN=TAF1C PE=4 SV=1 - [F5H0H4_HUMAN]
Q86UK7	1.88	1	1	904	98.5752	8.39697	9.07439	2.43063e+06		0			0			0		Zinc finger protein 598 OS=Homo sapiens GN=ZNF598 PE=1 SV=1 - [ZN598_HUMAN]
Q5FYA8	7.3	1	1	562	63.4839	8.17725	9.06002	4.60388e+07		0			0			0		Arylsulfatase H OS=Homo sapiens GN=ARSH PE=2 SV=1 - [ARSH_HUMAN]
P50281	2.06	1	1	582	65.852	7.76709	9.04019	3.66384e+06		0			0			0		Matrix metalloproteinase-14 OS=Homo sapiens GN=MMP14 PE=1 SV=3 - [MMP14_HUMAN]
O96019	2.33	1	1	429	47.4303	5.60498	8.99484	4.08804e+06		0			0			0		Actin-like protein 6A OS=Homo sapiens GN=ACTL6A PE=1 SV=1 - [ACL6A_HUMAN]
B4DPH4	3.93	2	1	407	44.8709	7.45947	8.95828	7463651		0			0			0		cDNA FLJ58778, highly similar to Plasminogen (EC 3.4.21.7) OS=Homo sapiens PE=2 SV=1 - [B4DPH4_HUMAN]
Q8NEX1	7.78	1	1	180	18.8091	6.26514	8.93183	1.46515e+06		0			0			0		Ells2 (Fragment) OS=Homo sapiens PE=2 SV=1 - [Q8NEX1_HUMAN]
Q86T96	3.38	2	1	592	68.2096	8.55811	8.92847			0			0			0		E3 ubiquitin-protein ligase RNF180 OS=Homo sapiens GN=RNF180 PE=2 SV=2 - [RN180_HUMAN]
E7EQY5	7.49	1	1	374	40.7999	9.36377	8.85992			0			0			0		Uncharacterized protein OS=Homo sapiens GN=MCM5 PE=3 SV=2 - [E7EQY5_HUMAN]
Q5JU47	8.51	1	1	282	31.3096	7.45947	8.85923	21059249		0			0			0		TBC1 domain family, member 4 (Fragment) OS=Homo sapiens GN=TBC1D4 PE=2 SV=1 - [Q5JU47_HUMAN]
F5H050	5.65	2	1	602	67.7593	5.31299	8.85677	3.55042e+06		0			0			0		Uncharacterized protein OS=Homo sapiens GN=DYNC1I1 PE=4 SV=1 - [F5H050_HUMAN]
F5GXD5	3.94	2	1	635	71.044	5.13525	8.8483	4.28776e+06		0			0			0		Uncharacterized protein OS=Homo sapiens GN=DPP3 PE=4 SV=1 - [F5GXD5_HUMAN]
F5H6N5	3.12	1	1	449	50.2316	7.02002	8.80754			0			0			0		Uncharacterized protein OS=Homo sapiens PE=4 SV=1 - [F5H6N5_HUMAN]
F5H295	13.09	2	2	275	30.6123	6.53662	8.76231	2.24766e+06		0			0			0		Uncharacterized protein OS=Homo sapiens GN=LPL PE=3 SV=1 - [F5H295_HUMAN]
P23743	2.45	1	1	735	82.5767	6.72705	8.75819	1.98143e+06		0		1.42404	1			0		Diacylglycerol kinase alpha OS=Homo sapiens GN=DGKA PE=1 SV=3 - [DGKA_HUMAN]
Q96PV6	2.82	1	1	779	86.0746	9.34912	8.72727	319045		0			0			0		Leukocyte receptor cluster member 8 OS=Homo sapiens GN=LENG8 PE=1 SV=2 - [LENG8_HUMAN]
C9JI08	2.45	1	1	611	69.3895	6.63916	8.69231	2.28371e+07		0			0			0		Uncharacterized protein OS=Homo sapiens GN=KCNH5 PE=4 SV=1 - [C9JI08_HUMAN]
E7ER97	3.12	1	1	545	60.7443	5.99854	8.67893	6411220		0			0			0		Uncharacterized protein OS=Homo sapiens GN=ASMTL PE=4 SV=1 - [E7ER97_HUMAN]
Q9NPG4	0.84	1	1	1184	128.915	5.2876	8.66314	7.31858e+06		0			0			0		Protocadherin-12 OS=Homo sapiens GN=PCDH12 PE=2 SV=1 - [PCD12_HUMAN]
Q9BSH4	5.05	1	1	297	32.4567	8.1333	8.66252	2.26824e+08		0			0			0		Translational activator of cytochrome c oxidase 1 OS=Homo sapiens GN=TACO1 PE=1 SV=1 - [TACO1_HUMAN]
E9PBK5	7.24	1	1	221	25.3994	8.98291	8.64842	1.35686e+07		0			0			0		Uncharacterized protein OS=Homo sapiens GN=RNF103-VPS24 PE=4 SV=2 - [E9PBK5_HUMAN]
E5RGM0	1.73	1	1	753	83.8218	9.68604	8.63568	3.37521e+06		0			0			0		Uncharacterized protein OS=Homo sapiens GN=RIMS1 PE=4 SV=1 - [E5RGM0_HUMAN]
E9PJI8	2.09	1	1	1195	127.349	6.52197	8.58208			0			0			0		Uncharacterized protein OS=Homo sapiens GN=OPLAH PE=4 SV=1 - [E9PJI8_HUMAN]
B4DJ85	2.93	1	1	580	66.6667	5.31299	8.54859	2.78779e+06		0			0			0		Uncharacterized protein OS=Homo sapiens GN=GLMN PE=2 SV=1 - [B4DJ85_HUMAN]
Q96JX3	2.29	1	1	654	74.1002	7.6792	8.53047	7.46764e+06		0			0			0		Protein SERAC1 OS=Homo sapiens GN=SERAC1 PE=2 SV=1 - [SRAC1_HUMAN]
E9PF06	12.5	3	1	176	19.5674	9.20264	8.46954	53101166		0			0			0		Uncharacterized protein OS=Homo sapiens GN=MRPL3 PE=4 SV=1 - [E9PF06_HUMAN]
E7EVG1	4.74	1	1	380	43.9223	9.86182	8.43173	443489		0			0			0		Uncharacterized protein OS=Homo sapiens GN=SNIP1 PE=4 SV=2 - [E7EVG1_HUMAN]
C9JG86	1.04	1	1	1340	149.163	6.26514	8.40681	212944		0			0			0		Uncharacterized protein OS=Homo sapiens GN=SETD2 PE=4 SV=1 - [C9JG86_HUMAN]
E7ERS9	1.62	1	1	739	80.766	6.04932	8.39562	1.26094e+06		0		1.91763	1			0		Uncharacterized protein OS=Homo sapiens GN=CTNNB1 PE=4 SV=1 - [E7ERS9_HUMAN]
A6NNM8	4.29	2	2	815	93.5855	8.90967	8.38257	51214126		0			0			0		Tubulin polyglutamylase TTLL13 OS=Homo sapiens GN=TTLL13 PE=1 SV=2 - [TTL13_HUMAN]
A8KA46	7.59	1	1	224	25.5296	8.71924	8.38063			0			0			0		Ras suppressor protein 1 OS=Homo sapiens GN=RSU1 PE=2 SV=1 - [A8KA46_HUMAN]
F2Z372	5.07	1	1	533	58.7475	5.92236	8.36861	3.87303e+07		0			0			0		Uncharacterized protein OS=Homo sapiens GN=WDFY4 PE=4 SV=1 - [F2Z372_HUMAN]
F5GZQ6	6.63	1	1	332	37.2785	7.95752	8.34709			0			0			0		Uncharacterized protein OS=Homo sapiens GN=CCDC61 PE=4 SV=1 - [F5GZQ6_HUMAN]
E9PC69	1.79	1	1	780	86.9335	9.65674	8.2759	1.90775e+06		0			0			0		Uncharacterized protein OS=Homo sapiens GN=MARK2 PE=4 SV=2 - [E9PC69_HUMAN]
D6RC52	14.39	2	1	132	15.0079	9.24658	8.24925	1.72506e+06		0			0			0		Uncharacterized protein OS=Homo sapiens GN=NHP2 PE=4 SV=1 - [D6RC52_HUMAN]
Q96IW2	5	1	1	340	38.2408	5.0083	8.16901	841957		0			0			0		SH2 domain-containing adapter protein D OS=Homo sapiens GN=SHD PE=2 SV=1 - [SHD_HUMAN]
E9PE50	1.16	1	1	1375	154.782	6.96143	8.12987			0			0			0		Uncharacterized protein OS=Homo sapiens GN=NLRP1 PE=4 SV=1 - [E9PE50_HUMAN]
A8K0S8	6.15	2	1	358	39.1952	5.04639	8.12539	619318		0			0			0		Putative homeobox protein Meis3-like 2 OS=Homo sapiens GN=MEIS3P2 PE=2 SV=1 - [ME3L2_HUMAN]
Q6ZN90	9.23	2	2	520	58.1271	7.48877	8.10071	6.08807e+06		0			0			0		Leucine-rich repeat-containing protein PRAME-like OS=Homo sapiens GN=PRAMEL PE=2 SV=2 - [PRAML_HUMAN]
Q5TAH2	2.14	1	1	1124	128.969	6.91748	8.09233	1.06904e+08		0			0			0		Sodium/hydrogen exchanger 11 OS=Homo sapiens GN=SLC9A11 PE=2 SV=1 - [S9A11_HUMAN]
Q7Z4V5	2.24	1	1	671	74.2722	7.48877	8.07777	441727		0			0			0		Hepatoma-derived growth factor-related protein 2 OS=Homo sapiens GN=HDGFRP2 PE=1 SV=1 - [HDGR2_HUMAN]
Q3KPE8	6.13	1	1	457	51.9122	8.5874	8.05595			0			0			0		IL18RAP protein OS=Homo sapiens GN=IL18RAP PE=2 SV=1 - [Q3KPE8_HUMAN]
Q9NR30	1.4	1	1	783	87.2904	9.27588	8.0333	25685605		0			0			0		Nucleolar RNA helicase 2 OS=Homo sapiens GN=DDX21 PE=1 SV=5 - [DDX21_HUMAN]
B3KWN5	2.22	1	1	630	72.1726	8.98291	7.9914			0			0			0		Uncharacterized protein OS=Homo sapiens GN=DENND5A PE=2 SV=1 - [B3KWN5_HUMAN]
B4DFU3	18.12	1	1	138	15.1058	9.94971	7.94923	66184.8		0			0			0		Uncharacterized protein OS=Homo sapiens GN=YAF2 PE=2 SV=1 - [B4DFU3_HUMAN]
Q96ST8	1.53	1	1	783	89.5344	6.80029	7.93568	7.85529e+06		0			0			0		Centrosomal protein of 89 kDa OS=Homo sapiens GN=CEP89 PE=1 SV=3 - [CEP89_HUMAN]
F5H228	0.99	1	1	1508	174.792	6.13818	7.92595			0			0			0		Uncharacterized protein OS=Homo sapiens GN=TRIO PE=4 SV=1 - [F5H228_HUMAN]
Q7L311	2.22	1	1	632	65.6427	8.52881	7.91761	7.4678e+07		0			0			0		Armadillo repeat-containing X-linked protein 2 OS=Homo sapiens GN=ARMCX2 PE=2 SV=1 - [ARMX2_HUMAN]
E7ETK3	4.42	1	1	294	32.4506	5.97314	7.82851	3.31212e+07		0			0			0		Uncharacterized protein OS=Homo sapiens GN=GRM8 PE=4 SV=1 - [E7ETK3_HUMAN]
Q9H6S3	2.8	1	1	715	80.5701	6.84424	7.82293			0			0			0		Epidermal growth factor receptor kinase substrate 8-like protein 2 OS=Homo sapiens GN=EPS8L2 PE=1 SV=2 - [ES8L2_HUMAN]
F5H0X4	2.54	2	1	669	77.2166	8.25049	7.76887	3.98289e+08		0			0			0		Uncharacterized protein OS=Homo sapiens GN=PTPRE PE=4 SV=1 - [F5H0X4_HUMAN]
P05813	6.98	1	1	215	25.1338	6.20166	7.76146	965791		0			0			0		Beta-crystallin A3 OS=Homo sapiens GN=CRYBA1 PE=1 SV=4 - [CRBA1_HUMAN]
E7EPK0	1.9	1	1	897	101.736	6.46826	7.74986	159905		0			0			0		Uncharacterized protein OS=Homo sapiens GN=LIMCH1 PE=4 SV=1 - [E7EPK0_HUMAN]
Q9HCG1	2.69	2	1	818	94.0512	9.27588	7.67527			0			0			0		Zinc finger protein 160 OS=Homo sapiens GN=ZNF160 PE=1 SV=3 - [ZN160_HUMAN]
P25205	1.73	2	1	808	90.924	5.77002	7.66632	230092		0			0			0		DNA replication licensing factor MCM3 OS=Homo sapiens GN=MCM3 PE=1 SV=3 - [MCM3_HUMAN]
E7EUE0	2.16	1	1	601	67.9825	5.68115	7.65026	1.97804e+07		0			0			0		Uncharacterized protein OS=Homo sapiens GN=CACNA2D4 PE=4 SV=1 - [E7EUE0_HUMAN]
C9J7B8	4.21	1	1	380	43.1683	8.39697	7.64612	4.25733e+06		0			0			0		Uncharacterized protein OS=Homo sapiens GN=GRAMD1C PE=4 SV=1 - [C9J7B8_HUMAN]
Q8TC27	1.4	1	1	787	87.8905	5.5542	7.60205	7.1597e+06		0			0			0		Disintegrin and metalloproteinase domain-containing protein 32 OS=Homo sapiens GN=ADAM32 PE=1 SV=2 - [ADA32_HUMAN]
D6RFZ4	1.49	1	1	804	87.1638	5.56689	7.602	2.07821e+07		0			0			0		Uncharacterized protein OS=Homo sapiens GN=FAM193A PE=4 SV=1 - [D6RFZ4_HUMAN]
A8MPX8	3.49	1	1	630	71.5974	8.71924	7.59712	539782		0			0			0		PP2C-like domain-containing protein C3orf48 OS=Homo sapiens GN=C3orf48 PE=2 SV=2 - [CC048_HUMAN]
Q99929	5.18	1	1	193	20.1725	11.1802	7.59564	5.28608e+06		0			0			0		Achaete-scute homolog 2 OS=Homo sapiens GN=ASCL2 PE=2 SV=2 - [ASCL2_HUMAN]
Q9UJM8	11.62	1	1	370	40.8985	8.08936	7.59511	472855		0			0			0		Hydroxyacid oxidase 1 OS=Homo sapiens GN=HAO1 PE=1 SV=1 - [HAOX1_HUMAN]
Q2I0M5	6.84	2	1	234	26.1539	9.0708	7.58158	2.23142e+06		0			0			0		R-spondin-4 OS=Homo sapiens GN=RSPO4 PE=1 SV=2 - [RSPO4_HUMAN]
C9JR82	13.33	1	1	150	16.6498	8.44092	7.53657	1.06183e+07		0			0			0		Uncharacterized protein OS=Homo sapiens GN=C3orf1 PE=4 SV=1 - [C9JR82_HUMAN]
Q86YV9	2.06	1	1	775	82.9228	6.27783	7.53245	1.58657e+07		0			0			0		Hermansky-Pudlak syndrome 6 protein OS=Homo sapiens GN=HPS6 PE=1 SV=1 - [HPS6_HUMAN]
Q9HD60	6.9	1	1	232	27.2424	8.38232	7.51898	1.69466e+07		0			0			0		Uncharacterized protein OS=Homo sapiens GN=ERCC5 PE=2 SV=1 - [Q9HD60_HUMAN]
E7ENR1	1.26	1	1	1109	127.567	6.27783	7.48628	2.10327e+06		0			0			0		DNA polymerase OS=Homo sapiens GN=POLE PE=3 SV=1 - [E7ENR1_HUMAN]
E7ER77	1.31	1	1	841	93.1002	8.08936	7.48277	5.60523e+06		0			0			0		Uncharacterized protein OS=Homo sapiens GN=ERMP1 PE=4 SV=1 - [E7ER77_HUMAN]
Q9UDY8	1.58	1	1	824	92.2131	5.73193	7.47625	3.3908e+06		0			0			0		Mucosa-associated lymphoid tissue lymphoma translocation protein 1 OS=Homo sapiens GN=MALT1 PE=1 SV=1 - [MALT1_HUMAN]
C9J760	20.26	1	1	153	16.0891	9.31982	7.47334	2.5936e+07		0			0			0		Uncharacterized protein OS=Homo sapiens GN=PDLIM2 PE=4 SV=1 - [C9J760_HUMAN]
O75844	4.84	1	1	475	54.7775	7.48877	7.47131	2.98449e+06		0			0			0		CAAX prenyl protease 1 homolog OS=Homo sapiens GN=ZMPSTE24 PE=1 SV=2 - [FACE1_HUMAN]
Q14050	3.8	1	1	684	63.5771	7.6792	7.45432			0			0			0		Collagen alpha-3(IX) chain OS=Homo sapiens GN=COL9A3 PE=2 SV=2 - [CO9A3_HUMAN]
E9PGH5	6.57	1	1	335	38.6516	5.5542	7.36297	1.15254e+07		0			0			0		Uncharacterized protein OS=Homo sapiens GN=CYP2U1 PE=3 SV=1 - [E9PGH5_HUMAN]
B3KPS6	4.12	1	1	485	54.5763	6.84424	7.35271			0			0			0		Uncharacterized protein OS=Homo sapiens GN=FYN PE=2 SV=1 - [B3KPS6_HUMAN]
Q9Y2V2	10.88	1	1	147	15.882	8.20654	7.35197	4.80524e+06		0			0			0		Calcium-regulated heat stable protein 1 OS=Homo sapiens GN=CARHSP1 PE=1 SV=2 - [CHSP1_HUMAN]
F2Z2M5	6.44	2	1	404	47.492	8.47021	7.35002			0			0			0		Uncharacterized protein OS=Homo sapiens GN=CSPP1 PE=4 SV=1 - [F2Z2M5_HUMAN]
Q9HDC9	3.61	1	1	416	46.4509	6.16357	7.3454	30256214		0			0			0		Adipocyte plasma membrane-associated protein OS=Homo sapiens GN=APMAP PE=1 SV=2 - [APMAP_HUMAN]
B5B2N9	2.11	1	1	901	97.6312	7.98682	7.27373			0			0			0		Nuclear factor of activated T-cells c2 isoform IA-IIL-Xa OS=Homo sapiens GN=NFATC2 PE=2 SV=1 - [B5B2N9_HUMAN]
Q14CL3	3.01	1	1	962	108.528	7.79639	7.26358	1.02656e+06		0			0			0		Potassium voltage-gated channel, subfamily H (Eag-related), member 1 OS=Homo sapiens GN=KCNH1 PE=2 SV=1 - [Q14CL3_HUMAN]
Q96BK5	6.1	1	1	328	37.012	9.59814	7.13624	1.47512e+07		0			0			0		PIN2/TERF1-interacting telomerase inhibitor 1 OS=Homo sapiens GN=PINX1 PE=1 SV=2 - [PINX1_HUMAN]
E7EUS9	4.08	1	1	319	33.6161	5.98584	6.93975	716578	0.473686	1			0			0		Pyrroline-5-carboxylate reductase OS=Homo sapiens GN=PYCR2 PE=3 SV=2 - [E7EUS9_HUMAN]
Q9H5V8	2.63	1	1	836	92.8724	7.95752	6.89648			0			0			0		CUB domain-containing protein 1 OS=Homo sapiens GN=CDCP1 PE=1 SV=3 - [CDCP1_HUMAN]
B4DP62	5.29	1	1	208	23.1952	9.62744	6.8866	597679	2.63522	1			0			0		Solute carrier family 25 (Mitochondrial carrier; citrate transporter), member 1, isoform CRA_b OS=Homo sapiens GN=SLC25A1 PE=2 SV=1 - [B4DP62_HUMAN]
B4DXA3	2.53	1	1	395	43.41	5.69385	6.88395	101613959		0			0			0		Uncharacterized protein OS=Homo sapiens GN=GABPB2 PE=2 SV=1 - [B4DXA3_HUMAN]
Q9H6U8	2.78	1	1	611	69.8178	8.67529	6.84329	713686		0			0			0		Alpha-1,2-mannosyltransferase ALG9 OS=Homo sapiens GN=ALG9 PE=1 SV=2 - [ALG9_HUMAN]
P46531	0.7	1	1	2555	272.323	5.12256	6.82817	3.10923e+07		0			0			0		Neurogenic locus notch homolog protein 1 OS=Homo sapiens GN=NOTCH1 PE=1 SV=4 - [NOTC1_HUMAN]
Q9Y3D6	8.55	1	1	152	16.927	8.79248	6.81283	543388		0			0			0		Mitochondrial fission 1 protein OS=Homo sapiens GN=FIS1 PE=1 SV=2 - [FIS1_HUMAN]
C9JQG9	13.38	2	1	157	17.6966	7.88428	6.72777			0			0			0		Uncharacterized protein OS=Homo sapiens GN=AGBL5 PE=4 SV=1 - [C9JQG9_HUMAN]
Q9NUP9	5.58	1	1	197	21.8205	8.42627	6.7135	3.33408e+06		0			0			0		Protein lin-7 homolog C OS=Homo sapiens GN=LIN7C PE=1 SV=1 - [LIN7C_HUMAN]
Q5JWQ4	5.51	1	1	236	26.6548	9.36377	6.70228	3.65379e+06		0		1.43126	1			0		Neuropilin 1 (Fragment) OS=Homo sapiens GN=NRP1 PE=2 SV=1 - [Q5JWQ4_HUMAN]
Q16322	3.33	1	1	511	57.7481	4.93213	6.67558	4.05065e+06		0			0			0		Potassium voltage-gated channel subfamily A member 10 OS=Homo sapiens GN=KCNA10 PE=1 SV=2 - [KCA10_HUMAN]
C9JXU6	12.9	1	1	93	10.7533	5.68115	6.67468	73391170		0			0			0		Uncharacterized protein OS=Homo sapiens GN=THOC5 PE=4 SV=1 - [C9JXU6_HUMAN]
E5RHZ9	12.39	1	1	113	12.8007	6.771	6.57762	3.96087e+06		0			0			0		Uncharacterized protein OS=Homo sapiens GN=ZNF419 PE=4 SV=1 - [E5RHZ9_HUMAN]
Q8NDB2	2.55	1	1	785	89.2255	5.40186	6.54976	1.47572e+06		0			0			0		B-cell scaffold protein with ankyrin repeats OS=Homo sapiens GN=BANK1 PE=1 SV=3 - [BANK1_HUMAN]
Q5JUQ0	6.01	1	1	283	31.9472	8.06006	6.53992	1.13769e+07		0			0			0		Protein FAM78A OS=Homo sapiens GN=FAM78A PE=2 SV=1 - [FA78A_HUMAN]
E2QRN5	12.86	1	1	70	7.76607	10.1548	6.52142	2.70464e+06		0			0			0		Uncharacterized protein OS=Homo sapiens GN=SMYD5 PE=4 SV=1 - [E2QRN5_HUMAN]
C9JU34	1.41	1	1	778	85.4262	8.66064	6.50712	101613959		0			0			0		Uncharacterized protein OS=Homo sapiens GN=RREB1 PE=4 SV=1 - [C9JU34_HUMAN]
Q86VX2	6	1	1	200	22.5256	5.92236	6.50665	1.10156e+06		0			0			0		COMM domain-containing protein 7 OS=Homo sapiens GN=COMMD7 PE=1 SV=2 - [COMD7_HUMAN]
P31944	4.55	1	1	242	27.662	5.57959	6.50191	2.95209e+06		0			0			0		Caspase-14 OS=Homo sapiens GN=CASP14 PE=1 SV=2 - [CASPE_HUMAN]
C9JRL4	14.17	1	1	120	13.0359	8.86572	6.48509	1.50357e+06		0			0			0		Uncharacterized protein OS=Homo sapiens GN=MDH1 PE=4 SV=1 - [C9JRL4_HUMAN]
F5H5A5	14.29	1	1	154	17.1826	8.96826	6.48419	1.32797e+08		0			0			0		Uncharacterized protein OS=Homo sapiens PE=4 SV=1 - [F5H5A5_HUMAN]
Q5SZM1	11.54	1	1	156	18.3693	6.21436	6.47249	9.20437e+07		0			0			0		TBC1 domain family, member 7 (Fragment) OS=Homo sapiens GN=TBC1D7 PE=2 SV=1 - [Q5SZM1_HUMAN]
Q9BTT6	2.67	1	1	524	59.2049	5.021	6.46853	787372		0			0			0		Leucine-rich repeat-containing protein 1 OS=Homo sapiens GN=LRRC1 PE=1 SV=1 - [LRRC1_HUMAN]
Q5TDP6	3.54	1	1	509	57.2414	6.354	6.4429	1804275		0			0			0		Lengsin OS=Homo sapiens GN=LGSN PE=1 SV=1 - [LGSN_HUMAN]
P78362	3.63	2	1	688	77.4782	4.97021	6.43401	2.61857e+06		0			0			0		Serine/threonine-protein kinase SRPK2 OS=Homo sapiens GN=SRPK2 PE=1 SV=3 - [SRPK2_HUMAN]
Q9Y3D8	9.3	1	1	172	20.0489	4.57666	6.41921			0			0			0		Adenylate kinase isoenzyme 6 OS=Homo sapiens GN=TAF9 PE=1 SV=1 - [KAD6_HUMAN]
E7EVR2	3.75	1	1	293	31.9895	9.86182	6.39909	2.7697e+06		0			0			0		Uncharacterized protein OS=Homo sapiens GN=SGSM2 PE=4 SV=1 - [E7EVR2_HUMAN]
B2CW77	11.8	2	1	178	19.9454	11.2681	6.39387	1.41639e+06		0			0			0		Killin OS=Homo sapiens GN=KLLN PE=1 SV=1 - [KILIN_HUMAN]
E3W982	3.68	1	1	489	54.4823	5.45264	6.38998	3.81404e+06		0			0			0		Uncharacterized protein OS=Homo sapiens GN=HELQ PE=4 SV=1 - [E3W982_HUMAN]
B4DEB7	3.74	1	1	374	43.1301	7.18115	6.36923	1.24851e+07		0			0			0		Uncharacterized protein OS=Homo sapiens GN=PHKG2 PE=2 SV=1 - [B4DEB7_HUMAN]
Q6NZ36	12.22	2	1	180	19.856	7.35693	6.34388			0			0			0		Uncharacterized protein C1orf86 OS=Homo sapiens GN=C1orf86 PE=2 SV=2 - [CA086_HUMAN]
F5H668	10.29	1	1	175	19.922	5.07178	6.33205	5.27521e+06		0			0			0		Uncharacterized protein OS=Homo sapiens GN=RAB6A PE=3 SV=1 - [F5H668_HUMAN]
P26232	1.05	1	1	953	105.247	5.70654	6.33122	65821748		0		1.06804	1			0		Catenin alpha-2 OS=Homo sapiens GN=CTNNA2 PE=1 SV=5 - [CTNA2_HUMAN]
Q6ZW31	2.31	1	1	735	79.7435	8.42627	6.3076	1.75981e+06		0			0			0		Rho GTPase-activating protein SYDE1 OS=Homo sapiens GN=SYDE1 PE=1 SV=1 - [SYDE1_HUMAN]
E9PBA6	2.31	1	1	995	108.556	8.42627	6.29468			0			0			0		Uncharacterized protein OS=Homo sapiens GN=CLASP2 PE=4 SV=2 - [E9PBA6_HUMAN]
E7EMA7	3.44	1	1	582	66.3457	5.65576	6.28862	4.00898e+07		0			0			0		Uncharacterized protein OS=Homo sapiens GN=PDPR PE=3 SV=1 - [E7EMA7_HUMAN]
Q86VU5	4.2	1	1	262	28.7904	8.38232	6.26278	1.07294e+07		0			0			0		Catechol O-methyltransferase domain-containing protein 1 OS=Homo sapiens GN=COMTD1 PE=1 SV=1 - [CMTD1_HUMAN]
Q96K80	4.15	1	1	434	46.0228	7.63525	6.26188	3.29252e+06		0			0			0		Zinc finger CCCH domain-containing protein 10 OS=Homo sapiens GN=ZC3H10 PE=1 SV=1 - [ZC3HA_HUMAN]
Q8TDK2	36.96	1	1	46	4.73531	9.68604	6.25841	3.04811e+07		0			0			0		Gm139 (Fragment) OS=Homo sapiens PE=2 SV=1 - [Q8TDK2_HUMAN]
Q10588	5.66	1	1	318	35.7011	7.79639	6.21157			0			0			0		ADP-ribosyl cyclase 2 OS=Homo sapiens GN=BST1 PE=1 SV=2 - [BST1_HUMAN]
Q5I2W7	3.76	1	1	372	43.0229	7.40088	6.20082			0			0			0		Cytochrome P450, family 24, subfamily A, polypeptide 1 OS=Homo sapiens GN=CYP24 PE=2 SV=1 - [Q5I2W7_HUMAN]
E9PRH1	3.95	1	1	228	25.263	8.1333	6.19353	1.70785e+07		0			0			0		Uncharacterized protein OS=Homo sapiens GN=PDE8A PE=4 SV=1 - [E9PRH1_HUMAN]
E5RHK0	15.15	1	1	132	15.6542	9.77393	6.18963	4.73926e+06		0			0			0		Uncharacterized protein OS=Homo sapiens GN=FAM92A1 PE=4 SV=1 - [E5RHK0_HUMAN]
Q6UW68	8.99	1	1	189	21.1839	8.6167	6.15617	185218		0			0			0		Transmembrane protein 205 OS=Homo sapiens GN=TMEM205 PE=1 SV=1 - [TM205_HUMAN]
Q96CM4	8.02	1	1	212	23.9281	4.84326	6.14912	823469		0			0			0		Nucleoredoxin-like protein 1 OS=Homo sapiens GN=NXNL1 PE=2 SV=1 - [NXNL1_HUMAN]
P12273	7.53	1	1	146	16.5618	8.04541	6.13558	2.98529e+06		0			0			0		Prolactin-inducible protein OS=Homo sapiens GN=PIP PE=1 SV=1 - [PIP_HUMAN]
B4DKX8	8.4	1	1	131	14.1235	9.64209	6.11198	80222728		0			0			0		Uncharacterized protein OS=Homo sapiens GN=GNS PE=2 SV=1 - [B4DKX8_HUMAN]
F5H3A2	5.86	1	1	307	35.7967	7.59131	6.10675	564949		0			0			0		Uncharacterized protein OS=Homo sapiens GN=PLXNC1 PE=4 SV=1 - [F5H3A2_HUMAN]
Q8TEA8	7.66	1	1	209	23.409	8.23584	6.09204	368443	0.897547	1			0			0		D-tyrosyl-tRNA(Tyr) deacylase 1 OS=Homo sapiens GN=DTD1 PE=1 SV=2 - [DTD1_HUMAN]
E7ESK5	6.84	1	1	263	30.5838	8.29443	6.09006			0			0			0		Uncharacterized protein OS=Homo sapiens GN=RIOK3 PE=4 SV=1 - [E7ESK5_HUMAN]
Q6ZVH7	1.49	1	1	1005	108.064	6.46826	6.08695	1.89965e+07		0			0			0		Espin-like protein OS=Homo sapiens GN=ESPNL PE=1 SV=3 - [ESPNL_HUMAN]
E9PDS2	1.98	1	1	556	63.6028	5.18604	6.06032	1.26964e+07		0			0			0		Uncharacterized protein OS=Homo sapiens GN=TRAK1 PE=4 SV=1 - [E9PDS2_HUMAN]
Q9H7L2	4.26	1	1	352	38.7523	8.33838	6.00174	4.53771e+07		0			0			0		Putative killer cell immunoglobulin-like receptor-like protein KIR3DX1 OS=Homo sapiens GN=KIR3DX1 PE=5 SV=2 - [KI3X1_HUMAN]
A6NC42	12.93	1	1	116	13.4891	9.27588	5.99648	8.33931e+06		0			0			0		Developmental pluripotency-associated 5 protein OS=Homo sapiens GN=DPPA5 PE=2 SV=1 - [DPPA5_HUMAN]
C9JGC4	7.11	1	1	197	22.4644	4.70361	5.97776	6.32595e+07		0			0			0		Uncharacterized protein OS=Homo sapiens GN=SPC24 PE=1 SV=1 - [C9JGC4_HUMAN]
Q13287	3.91	1	1	307	35.0349	5.33838	5.936	5.06733e+06		0			0			0		N-myc-interactor OS=Homo sapiens GN=NMI PE=1 SV=2 - [NMI_HUMAN]
Q9BWJ5	17.44	2	1	86	10.1288	6.354	5.92217	620239		0			0			0		Splicing factor 3B subunit 5 OS=Homo sapiens GN=SF3B5 PE=1 SV=1 - [SF3B5_HUMAN]
F5H733	10.88	1	1	147	15.6317	8.5874	5.91499	2.66192e+06		0			0			0		Uncharacterized protein OS=Homo sapiens GN=SALL1 PE=4 SV=1 - [F5H733_HUMAN]
Q7Z6G3	4.66	1	1	386	43.1666	5.50342	5.9082	538941		0			0			0		N-terminal EF-hand calcium-binding protein 2 OS=Homo sapiens GN=NECAB2 PE=1 SV=1 - [NECA2_HUMAN]
P46094	7.51	1	1	333	38.4821	8.60205	5.90546			0			0			0		Chemokine XC receptor 1 OS=Homo sapiens GN=XCR1 PE=1 SV=1 - [XCR1_HUMAN]
P52803	7.89	1	1	228	26.2799	6.41748	5.90361			0			0			0		Ephrin-A5 OS=Homo sapiens GN=EFNA5 PE=1 SV=1 - [EFNA5_HUMAN]
Q8IYJ9	9.03	1	1	144	16.1523	9.26123	5.89816	1.10338e+06		0		0.901393	1			0		DUSP3 protein OS=Homo sapiens GN=DUSP3 PE=2 SV=1 - [Q8IYJ9_HUMAN]
Q6IQ21	2.6	1	1	691	79.9554	9.5542	5.89357	1.1871e+06		0			0			0		Zinc finger protein 770 OS=Homo sapiens GN=ZNF770 PE=2 SV=1 - [ZN770_HUMAN]
Q9BTA9	3.25	1	1	647	70.6811	9.45166	5.88329			0			0			0		WW domain-containing adapter protein with coiled-coil OS=Homo sapiens GN=WAC PE=1 SV=3 - [WAC_HUMAN]
Q15415	2.62	1	1	496	55.6945	9.87646	5.83161	1.90368e+06		0			0			0		RNA-binding motif protein, Y chromosome, family 1 member F/J OS=Homo sapiens GN=RBMY1F PE=2 SV=2 - [RBY1F_HUMAN]
F5GYS1	2.4	1	1	584	67.9104	8.47021	5.82747	732600		0			0			0		Uncharacterized protein OS=Homo sapiens GN=PPP2R5D PE=4 SV=1 - [F5GYS1_HUMAN]
Q8WYK0	2.52	1	1	555	61.9948	6.771	5.80336	1.28123e+07		0			0			0		Acyl-coenzyme A thioesterase 12 OS=Homo sapiens GN=ACOT12 PE=1 SV=1 - [ACO12_HUMAN]
P05814	6.19	1	1	226	25.3658	5.78271	5.80177	6.61015e+06		0			0			0		Beta-casein OS=Homo sapiens GN=CSN2 PE=1 SV=4 - [CASB_HUMAN]
Q9NXG6	2.99	1	1	502	56.6252	6.06201	5.76935	2.03919e+06		0			0			0		Transmembrane prolyl 4-hydroxylase OS=Homo sapiens GN=P4HTM PE=1 SV=2 - [P4HTM_HUMAN]
Q5JW85	9.88	1	1	172	19.7296	9.15869	5.76835			0			0			0		Glutathione S-transferase OS=Homo sapiens GN=GSTA3 PE=2 SV=1 - [Q5JW85_HUMAN]
B3KSD6	4.33	1	1	231	26.5181	9.31982	5.76137	65821748		0			0			0		Uncharacterized protein OS=Homo sapiens GN=LUZP4 PE=2 SV=1 - [B3KSD6_HUMAN]
B4DRT6	6.3	1	1	270	30.4148	9.62744	5.73641	2.78779e+06		0			0			0		Uracil-DNA glycosylase OS=Homo sapiens GN=UNG PE=2 SV=1 - [B4DRT6_HUMAN]
Q5EG05	5.08	1	1	197	22.6107	8.44092	5.73106	1.24128e+07		0			0			0		Caspase recruitment domain-containing protein 16 OS=Homo sapiens GN=CARD16 PE=1 SV=1 - [CAR16_HUMAN]
E5RHX9	23.16	1	1	95	11.3538	7.54736	5.69851	6.04479e+06		0			0			0		Uncharacterized protein OS=Homo sapiens GN=C8orf38 PE=4 SV=1 - [E5RHX9_HUMAN]
B4E145	3.15	1	1	571	62.3405	8.27979	5.69591	974050	1.45959	1			0			0		Neural cell expressed, developmentally down-regulated 1, isoform CRA_b OS=Homo sapiens GN=NEDD1 PE=2 SV=1 - [B4E145_HUMAN]
Q01151	9.27	1	1	205	23.0268	8.17725	5.68912			0			0			0		CD83 antigen OS=Homo sapiens GN=CD83 PE=1 SV=1 - [CD83_HUMAN]
Q96EL1	9.82	1	1	285	31.3083	5.42725	5.68851	2.70396e+06		0			0			0		Uncharacterized protein C3orf54 OS=Homo sapiens GN=C3orf54 PE=2 SV=1 - [CC054_HUMAN]
B4DL63	12.45	1	1	241	25.9284	9.14404	5.66216	3.61123e+06		0			0			0		Uncharacterized protein OS=Homo sapiens GN=SLC25A15 PE=2 SV=1 - [B4DL63_HUMAN]
Q9Y2X3	2.46	1	1	529	59.5405	8.92432	5.64652	2.0502e+06		0			0			0		Nucleolar protein 58 OS=Homo sapiens GN=NOP58 PE=1 SV=1 - [NOP58_HUMAN]
B1AL16	2.64	2	1	758	84.2913	9.72998	5.63368	6.61432e+06		0			0			0		Family with sequence similarity 178, member A OS=Homo sapiens GN=FAM178A PE=4 SV=1 - [B1AL16_HUMAN]
O14524	6.53	1	1	444	50.6071	6.93213	5.61356	767022		0			0			0		Transmembrane protein 194A OS=Homo sapiens GN=TMEM194A PE=1 SV=2 - [T194A_HUMAN]
Q9H981	2.72	1	1	624	70.4386	7.78174	5.57499	5.26275e+06		0			0			0		Actin-related protein 8 OS=Homo sapiens GN=ACTR8 PE=1 SV=2 - [ARP8_HUMAN]
Q96KX2	8.36	1	1	299	35.0021	7.69385	5.54636	844607		0			0			0		F-actin-capping protein subunit alpha-3 OS=Homo sapiens GN=CAPZA3 PE=1 SV=2 - [CAZA3_HUMAN]
Q9BQA5	3.29	1	1	517	59.6391	6.18896	5.53052	3.01447e+07		0			0			0		Histone H4 transcription factor OS=Homo sapiens GN=HINFP PE=1 SV=2 - [HINFP_HUMAN]
F5GZ48	20.34	1	1	177	18.4721	7.41553	5.50486	5.78461e+06		0			0			0		Uncharacterized protein OS=Homo sapiens GN=ORAOV1 PE=4 SV=1 - [F5GZ48_HUMAN]
E9PP86	6.59	2	1	334	38.3577	6.58057	5.50194			0			0			0		Uncharacterized protein OS=Homo sapiens GN=USP50 PE=4 SV=1 - [E9PP86_HUMAN]
O95295	10.29	1	1	136	14.8649	9.30518	5.47731			0			0			0		SNARE-associated protein Snapin OS=Homo sapiens GN=SNAPIN PE=1 SV=1 - [SNAPN_HUMAN]
E9PCH6	3.05	2	2	1048	117.771	4.93213	5.41163	201240		0			0			0		Uncharacterized protein OS=Homo sapiens GN=ANK2 PE=4 SV=1 - [E9PCH6_HUMAN]
P61923	14.12	2	2	177	20.1855	4.80518	5.35654	1.93903e+06		0		1.31116	2	2.76424		0		Coatomer subunit zeta-1 OS=Homo sapiens GN=COPZ1 PE=1 SV=1 - [COPZ1_HUMAN]
E7ETZ3	5.13	2	1	234	24.9677	9.53955	5.29289	1.9517e+07		0		1.0537	1			0		Uncharacterized protein OS=Homo sapiens GN=TMEM109 PE=4 SV=1 - [E7ETZ3_HUMAN]
O95183	11.21	1	1	116	12.7967	7.85498	5.24223	1.48217e+06	0.43173	1			0			0		Vesicle-associated membrane protein 5 OS=Homo sapiens GN=VAMP5 PE=1 SV=1 - [VAMP5_HUMAN]
Q8NG75	5.21	1	1	326	36.8602	7.66455	5.22236	1.48042e+07		0			0			0		Olfactory receptor 5T1 OS=Homo sapiens GN=OR5T1 PE=2 SV=1 - [OR5T1_HUMAN]
Q8N1G4	3.09	1	1	583	63.4337	8.27979	5.21325	376099		0			0			0		Leucine-rich repeat-containing protein 47 OS=Homo sapiens GN=LRRC47 PE=1 SV=1 - [LRC47_HUMAN]
Q9Y333	20	1	1	95	10.8276	6.52197	5.1776	1.59078e+06		0			0			0		U6 snRNA-associated Sm-like protein LSm2 OS=Homo sapiens GN=LSM2 PE=1 SV=1 - [LSM2_HUMAN]
Q9Y5I3	2.11	1	1	950	102.889	5.14795	5.12216			0			0			0		Protocadherin alpha-1 OS=Homo sapiens GN=PCDHA1 PE=1 SV=1 - [PCDA1_HUMAN]
Q9BVV2	8.49	1	1	318	36.5031	8.63135	5.03753	1.72635e+06		0			0			0		Uncharacterized protein C20orf195 OS=Homo sapiens GN=C20orf195 PE=2 SV=1 - [CT195_HUMAN]
B4DSH9	7.07	1	1	184	20.5614	11.5757	5.03094	1.53803e+06		0			0			0		Uncharacterized protein OS=Homo sapiens GN=POLDIP3 PE=2 SV=1 - [B4DSH9_HUMAN]
E9PHH3	10.06	2	1	169	17.7709	4.57666	5.03039	2.86469e+06	1.12824	1			0			0		Uncharacterized protein OS=Homo sapiens GN=SDC1 PE=4 SV=1 - [E9PHH3_HUMAN]
P08700	19.08	1	1	152	17.2222	8.51416	5.0156			0			0			0		Interleukin-3 OS=Homo sapiens GN=IL3 PE=1 SV=2 - [IL3_HUMAN]
Q5VV42	2.94	1	1	579	65.0701	7.45947	5.01492	1.16187e+07		0			0			0		CDK5 regulatory subunit-associated protein 1-like 1 OS=Homo sapiens GN=CDKAL1 PE=1 SV=1 - [CDKAL_HUMAN]
B3KSF3	5.4	1	1	389	44.1564	6.48096	5.00803	1.23181e+08		0			0			0		cDNA FLJ36117 fis, clone TESTI2022400, highly similar to cGMP-dependent protein kinase 1, beta isozyme (EC 2.7.11.12) OS=Homo sapiens PE=2 SV=1 - [B3KSF3_HUMAN]
D6RC04	8.63	1	1	139	15.9014	7.59131	4.98415	913642		0		0.669855	1			0		Uncharacterized protein OS=Homo sapiens GN=COMMD10 PE=4 SV=1 - [D6RC04_HUMAN]
F5GY99	2.61	1	1	499	57.3429	7.91357	4.87303	365159		0			0			0		Uncharacterized protein OS=Homo sapiens GN=GALNT1 PE=4 SV=1 - [F5GY99_HUMAN]
F5GXU8	2.88	1	1	799	90.5704	6.63916	4.86245			0			0			0		Uncharacterized protein OS=Homo sapiens GN=LZTR1 PE=4 SV=1 - [F5GXU8_HUMAN]
B3KXW9	2.13	1	1	891	103.549	6.37939	4.85131	1.23181e+08		0			0			0		Uncharacterized protein OS=Homo sapiens GN=DOCK2 PE=2 SV=1 - [B3KXW9_HUMAN]
E9PI91	4.31	1	1	255	27.7048	8.03076	4.8061	4.60752e+08		0			0			0		Uncharacterized protein OS=Homo sapiens GN=PELI3 PE=4 SV=1 - [E9PI91_HUMAN]
Q8IXK2	1.89	1	1	581	66.8958	6.80029	4.76498	1.82556e+07		0			0			0		Polypeptide N-acetylgalactosaminyltransferase 12 OS=Homo sapiens GN=GALNT12 PE=1 SV=3 - [GLT12_HUMAN]
Q9BYE9	1.45	1	1	1310	141.455	4.50049	4.75785			0			0			0		Cadherin-related family member 2 OS=Homo sapiens GN=CDHR2 PE=1 SV=2 - [CDHR2_HUMAN]
Q8IVH8	2.35	1	1	894	101.251	7.56201	4.75379	1.1704e+07		0			0			0		Mitogen-activated protein kinase kinase kinase kinase 3 OS=Homo sapiens GN=MAP4K3 PE=1 SV=1 - [M4K3_HUMAN]
E7EX86	4.78	1	1	209	22.6135	9.37842	4.74293	3.7038e+06		0			0			0		Uncharacterized protein OS=Homo sapiens GN=WBP2 PE=4 SV=1 - [E7EX86_HUMAN]
B1AL79	1.82	1	1	604	68.2541	9.48096	4.73889	1.08259e+07		0			0			0		Protein kinase N2 OS=Homo sapiens GN=PKN2 PE=4 SV=1 - [B1AL79_HUMAN]
C9JWN3	4.65	2	1	645	70.0364	5.97314	4.69207			0			0			0		Uncharacterized protein OS=Homo sapiens GN=RIMBP2 PE=4 SV=1 - [C9JWN3_HUMAN]
F5GZG0	2.74	1	1	621	69.7019	5.07178	4.68424	9.31937e+06		0			0			0		Uncharacterized protein OS=Homo sapiens GN=APPL2 PE=4 SV=1 - [F5GZG0_HUMAN]
E9PLA7	13.04	1	1	115	13.2416	9.75928	4.68039	1.29719e+06		0			0			0		Uncharacterized protein OS=Homo sapiens GN=NXF1 PE=4 SV=1 - [E9PLA7_HUMAN]
B0QZG3	21	1	1	100	10.8971	11.8394	4.61757	2.27597e+06		0			0			0		Family with sequence similarity 73, member B (Fragment) OS=Homo sapiens GN=FAM73B PE=4 SV=1 - [B0QZG3_HUMAN]
F5GYM6	2.8	1	1	500	55.9829	6.02393	4.60193	3.48377e+07		0			0			0		Uncharacterized protein OS=Homo sapiens GN=VNN3 PE=4 SV=1 - [F5GYM6_HUMAN]
A8MYF0	12.57	1	1	175	20.7623	6.0874	4.52275	411247		0			0			0		Uncharacterized protein OS=Homo sapiens GN=ST6GAL1 PE=4 SV=1 - [A8MYF0_HUMAN]
Q5JUU7	14.53	1	1	117	13.2848	8.79248	4.50979	610443		0			0			0		Nebulette (Fragment) OS=Homo sapiens GN=NEBL PE=2 SV=1 - [Q5JUU7_HUMAN]
B4DQL0	2.45	1	1	693	77.2539	7.34229	4.49595	481331734		0			0			0		cDNA FLJ60798, highly similar to Homo sapiens myotubularin related protein 8 (MTMR8), mRNA OS=Homo sapiens PE=2 SV=1 - [B4DQL0_HUMAN]
A6NKF1	4.46	1	1	404	43.5258	8.68994	4.46881			0			0			0		SAC3 domain-containing protein 1 OS=Homo sapiens GN=SAC3D1 PE=1 SV=2 - [SAC31_HUMAN]
D6RHX5	22.22	1	1	99	10.6835	7.54736	4.46505			0			0			0		Uncharacterized protein OS=Homo sapiens GN=SH3RF1 PE=4 SV=1 - [D6RHX5_HUMAN]
E9PF31	2.84	1	1	422	46.1075	6.29053	4.46418	5.92407e+06		0			0			0		Uncharacterized protein OS=Homo sapiens GN=ALDH1A2 PE=3 SV=1 - [E9PF31_HUMAN]
Q14686	0.87	1	1	2063	219.008	9.36377	4.43959	610443		0			0			0		Nuclear receptor coactivator 6 OS=Homo sapiens GN=NCOA6 PE=1 SV=3 - [NCOA6_HUMAN]
B1AHQ7	15.07	1	1	73	8.0923	8.54346	4.43334	819184	1.45021	1			0			0		Centromere protein M OS=Homo sapiens GN=CENPM PE=4 SV=1 - [B1AHQ7_HUMAN]
P02743	4.48	1	1	223	25.3711	6.53662	4.42367	8.92142e+06		0			0			0		Serum amyloid P-component OS=Homo sapiens GN=APCS PE=1 SV=2 - [SAMP_HUMAN]
P01779	13.79	1	1	116	12.4233	9.72998	4.42178	6.8676e+06		0			0			0		Ig heavy chain V-III region TUR OS=Homo sapiens PE=1 SV=1 - [HV318_HUMAN]
Q68CJ9	4.77	1	1	461	49.0467	5.14795	4.41902			0			0			0		Cyclic AMP-responsive element-binding protein 3-like protein 3 OS=Homo sapiens GN=CREB3L3 PE=1 SV=2 - [CR3L3_HUMAN]
O60216	2.06	1	1	631	71.6447	4.65283	4.41663	2.39257e+07		0			0			0		Double-strand-break repair protein rad21 homolog OS=Homo sapiens GN=RAD21 PE=1 SV=2 - [RAD21_HUMAN]
F5H2D9	6.41	1	1	234	27.5155	5.41455	4.4014	983854		0			0			0		Uncharacterized protein OS=Homo sapiens GN=RNMT PE=4 SV=1 - [F5H2D9_HUMAN]
F5H2R7	1.78	1	1	956	107.233	5.59229	4.3873	1.20795e+07		0			0			0		Uncharacterized protein OS=Homo sapiens GN=CYLD PE=4 SV=1 - [F5H2R7_HUMAN]
P47884	3.54	1	1	311	35.203	8.01611	4.38125	3.42431e+06		0			0			0		Olfactory receptor 1D4 OS=Homo sapiens GN=OR1D4 PE=2 SV=3 - [OR1D4_HUMAN]
E9PC06	4.29	1	1	233	27.2969	8.26514	4.37758	1964017		0			0			0		Uncharacterized protein OS=Homo sapiens GN=GLT25D1 PE=4 SV=1 - [E9PC06_HUMAN]
A8K9D9	1.56	1	1	899	96.6179	6.25244	4.35025	1.00365e+06		0			0			0		Nuclear factor of kappa light polypeptide gene enhancer in B-cells 2 (P49/p100), isoform CRA_a OS=Homo sapiens GN=NFKB2 PE=2 SV=1 - [A8K9D9_HUMAN]
Q6P1N7	5.13	1	1	156	16.4315	8.83643	4.32804	2.29674e+07		0		0.436632	1			0		TAPBP protein OS=Homo sapiens GN=TAPBP PE=2 SV=1 - [Q6P1N7_HUMAN]
B4DV00	2.45	1	1	531	61.0686	5.77002	4.31177			0			0			0		Uncharacterized protein OS=Homo sapiens GN=PRMT5 PE=2 SV=1 - [B4DV00_HUMAN]
P13667	2.95	1	1	645	72.887	5.07178	4.29378			0			0			0		Protein disulfide-isomerase A4 OS=Homo sapiens GN=PDIA4 PE=1 SV=2 - [PDIA4_HUMAN]
E7EUG5	4.83	1	1	290	34.0075	9.02686	4.29335	732600		0			0			0		Uncharacterized protein OS=Homo sapiens GN=THUMPD2 PE=4 SV=1 - [E7EUG5_HUMAN]
Q9NRM2	3.33	1	1	450	52.754	5.33838	4.27202	3578752		0			0			0		Zinc finger protein 277 OS=Homo sapiens GN=ZNF277 PE=1 SV=2 - [ZN277_HUMAN]
Q92781	4.72	1	1	318	34.9566	9.34912	4.24457	1.13769e+07		0			0			0		11-cis retinol dehydrogenase OS=Homo sapiens GN=RDH5 PE=1 SV=1 - [RDH1_HUMAN]
Q8N0S2	3.99	1	1	351	39.6744	6.26514	4.24407	443489		0			0			0		Synaptonemal complex central element protein 1 OS=Homo sapiens GN=SYCE1 PE=2 SV=2 - [SYCE1_HUMAN]
B3KTE8	7.87	2	1	216	24.1926	9.23193	4.16532	3.55038e+06		0			0			0		Uncharacterized protein OS=Homo sapiens GN=SLC25A30 PE=2 SV=1 - [B3KTE8_HUMAN]
A2AC57	4.71	1	1	340	37.5557	8.29443	4.15566			0			0			0		MHC class I polypeptide-related sequence B OS=Homo sapiens GN=MICB PE=4 SV=1 - [A2AC57_HUMAN]
E9PRU9	7.27	1	1	165	18.9277	8.25049	4.14892	1.18779e+07		0			0			0		Uncharacterized protein OS=Homo sapiens GN=SAMD3 PE=4 SV=1 - [E9PRU9_HUMAN]
O15091	3.43	1	1	583	67.2725	8.77783	4.14623	1.73091e+07		0			0			0		Mitochondrial ribonuclease P protein 3 OS=Homo sapiens GN=KIAA0391 PE=1 SV=2 - [MRRP3_HUMAN]
Q14586	1.88	1	1	743	87.3197	8.90967	4.14325	7.92052e+06		0			0			0		Zinc finger protein 267 OS=Homo sapiens GN=ZNF267 PE=1 SV=3 - [ZN267_HUMAN]
A8MYJ2	2.13	1	1	799	86.1586	8.98291	4.12214	3.89661e+06		0			0			0		Uncharacterized protein OS=Homo sapiens GN=DACT1 PE=4 SV=1 - [A8MYJ2_HUMAN]
Q5JPH6	2.49	1	1	523	58.6516	8.76318	4.07422	5.76363e+06		0			0			0		Probable glutamyl-tRNA synthetase, mitochondrial OS=Homo sapiens GN=EARS2 PE=1 SV=2 - [SYEM_HUMAN]
Q6P5R7	5.81	1	1	258	29.389	5.77002	4.05453	3.42592e+07		0			0			0		ANKRD42 protein (Fragment) OS=Homo sapiens GN=ANKRD42 PE=2 SV=1 - [Q6P5R7_HUMAN]
F5GZT8	3.46	1	1	434	47.3864	6.69775	4.04104			0			0			0		Uncharacterized protein OS=Homo sapiens GN=NR2C1 PE=3 SV=1 - [F5GZT8_HUMAN]
Q9Y616	1.85	1	1	596	67.7231	6.69775	4.02721	6.62362e+07		0			0			0		Interleukin-1 receptor-associated kinase 3 OS=Homo sapiens GN=IRAK3 PE=1 SV=2 - [IRAK3_HUMAN]
D6RH07	44.19	1	1	43	5.00544	8.20654	4.01784	1464577		0			0			0		Uncharacterized protein OS=Homo sapiens GN=PDPN PE=4 SV=1 - [D6RH07_HUMAN]
A5PLL3	2.09	1	1	815	93.1776	8.93896	3.99216			0			0			0		MYST3 protein OS=Homo sapiens GN=MYST3 PE=2 SV=1 - [A5PLL3_HUMAN]
B7Z658	4.95	1	1	303	33.7844	4.89404	3.98842	5.87682e+07		0			0			0		Uncharacterized protein OS=Homo sapiens GN=CACNA2D1 PE=2 SV=1 - [B7Z658_HUMAN]
E7EMH6	2.63	1	1	380	40.3181	5.32568	3.95237	1.33113e+07		0			0			0		Uncharacterized protein OS=Homo sapiens GN=LAMB2 PE=4 SV=1 - [E7EMH6_HUMAN]
E9PH24	1.1	1	1	912	102.757	5.97314	3.95005	2.24907e+06		0			0			0		Uncharacterized protein OS=Homo sapiens GN=GRID2 PE=4 SV=1 - [E9PH24_HUMAN]
B4DWH4	8.87	1	1	248	27.2352	6.80029	3.90722	5.12178e+07		0			0			0		Uncharacterized protein OS=Homo sapiens GN=UEVLD PE=2 SV=1 - [B4DWH4_HUMAN]
P80365	10.62	1	1	405	44.0984	9.27588	3.73062	1.03501e+08		0			0			0		Corticosteroid 11-beta-dehydrogenase isozyme 2 OS=Homo sapiens GN=HSD11B2 PE=1 SV=2 - [DHI2_HUMAN]
B4DJK3	18.01	1	1	261	27.5609	8.39697	3.68103			0			0			0		Uncharacterized protein OS=Homo sapiens GN=TIMP1 PE=2 SV=1 - [B4DJK3_HUMAN]
B4DX52	7.5	1	1	240	26.999	8.96826	3.59864	1.76046e+06	0.482882	1			0			0		Uncharacterized protein OS=Homo sapiens GN=DNAJB1 PE=2 SV=1 - [B4DX52_HUMAN]
C9JIG0	4.44	1	1	541	60.1242	6.07471	3.46628	6.04479e+06		0			0			0		Uncharacterized protein OS=Homo sapiens GN=GREB1 PE=4 SV=1 - [C9JIG0_HUMAN]
A6NKU3	10.16	1	1	128	14.2732	9.64209	3.30666	884627		0			0			0		Uncharacterized protein OS=Homo sapiens GN=GLIPR2 PE=4 SV=2 - [A6NKU3_HUMAN]
B4DG51	11.48	1	1	183	21.1374	4.76709	3.20196	1.24099e+08		0			0			0		Uncharacterized protein OS=Homo sapiens GN=HPCAL4 PE=2 SV=1 - [B4DG51_HUMAN]
A6NK97	4.86	1	1	555	60.4191	8.26514	3.15801	594900		0			0			0		Solute carrier family 22 member 20 OS=Homo sapiens GN=SLC22A20 PE=2 SV=1 - [S22AK_HUMAN]
B5MCC8	16.18	1	1	173	18.3934	8.76318	3.14988	15758782		0			0			0		Protein Wnt OS=Homo sapiens GN=WNT10B PE=3 SV=1 - [B5MCC8_HUMAN]
Q5J1L1	53.85	1	1	65	7.44014	11.854	3.06806			0			0			0		Mono-ADP-ribosyltransferase 3 variant III OS=Homo sapiens GN=ART3 PE=2 SV=1 - [Q5J1L1_HUMAN]
O00499	3.04	1	1	593	64.6594	5.05908	3.06653	3.61591e+06		0			0			0		Myc box-dependent-interacting protein 1 OS=Homo sapiens GN=BIN1 PE=1 SV=1 - [BIN1_HUMAN]
P22760	7.27	1	1	399	45.7048	8.68994	3.05739			0			0			0		Arylacetamide deacetylase OS=Homo sapiens GN=AADAC PE=1 SV=5 - [AAAD_HUMAN]
E5RFB9	6.35	1	1	425	44.7448	9.70068	3.04206	1.21246e+07		0			0			0		Uncharacterized protein OS=Homo sapiens GN=C19orf55 PE=4 SV=1 - [E5RFB9_HUMAN]
D6RHJ3	20.25	1	1	79	8.6311	4.15771	3.03981	1.69084e+06	1.68839	1			0			0		Uncharacterized protein OS=Homo sapiens GN=CANX PE=4 SV=1 - [D6RHJ3_HUMAN]
A5XEJ5	27.71	1	1	83	9.54796	9.84717	3.01673			0			0			0		Phosphoinositol 3-phosphate-binding protein 3 (Fragment) OS=Homo sapiens GN=PLEKHA6 PE=2 SV=1 - [A5XEJ5_HUMAN]
E9PAM2	5.08	1	1	492	54.9989	7.56201	3.01507	1.51192e+06		0			0			0		Uncharacterized protein OS=Homo sapiens GN=PLXNA4 PE=4 SV=1 - [E9PAM2_HUMAN]
Q70UQ0	3.43	1	1	350	39.285	9.17334	3.01118	5.01518e+06		0			0			0		Inhibitor of nuclear factor kappa-B kinase-interacting protein OS=Homo sapiens GN=IKBIP PE=1 SV=1 - [IKIP_HUMAN]
A6NIJ9	8.33	1	1	312	35.444	8.92432	3.01105			0			0			0		Olfactory receptor 6C70 OS=Homo sapiens GN=OR6C70 PE=2 SV=1 - [O6C70_HUMAN]
P05109	11.83	1	1	93	10.8276	7.03467	3.00251	1.05378e+07		0			0			0		Protein S100-A8 OS=Homo sapiens GN=S100A8 PE=1 SV=1 - [S10A8_HUMAN]
Q496J0	5.59	1	1	447	48.5959	8.82178	2.97073			0			0			0		SLC26A5 protein OS=Homo sapiens GN=SLC26A5 PE=2 SV=1 - [Q496J0_HUMAN]
C9JDC2	6.02	1	1	432	48.2945	7.00537	2.96972			0			0			0		Uncharacterized protein OS=Homo sapiens GN=BTNL3 PE=4 SV=1 - [C9JDC2_HUMAN]
Q8N158	5.35	1	1	579	62.7899	8.00146	2.94344			0			0			0		Glypican-2 OS=Homo sapiens GN=GPC2 PE=1 SV=1 - [GPC2_HUMAN]
E9PF20	6.2	1	1	242	26.3913	5.49072	2.94123			0			0			0		Uncharacterized protein OS=Homo sapiens GN=RAD51 PE=3 SV=1 - [E9PF20_HUMAN]
B1ALY6	3.06	1	1	457	49.5087	8.82178	2.93962	1.48558e+07		0			0			0		ROD1 regulator of differentiation 1 (S. pombe) OS=Homo sapiens GN=ROD1 PE=4 SV=1 - [B1ALY6_HUMAN]
F5H2Y2	3.43	1	1	670	71.5043	5.2876	2.93492	134412		0			0			0		Uncharacterized protein OS=Homo sapiens GN=CEP68 PE=4 SV=1 - [F5H2Y2_HUMAN]
P34981	5.28	1	1	398	45.0551	8.27979	2.91299	43644091		0			0			0		Thyrotropin-releasing hormone receptor OS=Homo sapiens GN=TRHR PE=1 SV=1 - [TRFR_HUMAN]
Q96LW2	4.74	1	1	274	31.0242	8.88037	2.88719	2.17702e+07		0			0			0		Uncharacterized serine/threonine-protein kinase SgK494 OS=Homo sapiens GN=SGK494 PE=2 SV=1 - [SG494_HUMAN]
E9PPZ0	13.47	1	1	193	21.92	10.521	2.8867	1.48324e+07		0			0			0		Uncharacterized protein OS=Homo sapiens GN=KCNQ1 PE=4 SV=1 - [E9PPZ0_HUMAN]
Q9P0J0	11.81	1	1	144	16.6876	8.42627	2.86613	7.31262e+06		0			0			0		NADH dehydrogenase [ubiquinone] 1 alpha subcomplex subunit 13 OS=Homo sapiens GN=NDUFA13 PE=1 SV=3 - [NDUAD_HUMAN]
C9IYT0	5.02	1	1	259	29.817	9.40771	2.81366	657321		0			0			0		Uncharacterized protein OS=Homo sapiens GN=DKC1 PE=4 SV=1 - [C9IYT0_HUMAN]
P84090	14.42	1	1	104	12.251	5.92236	2.78618	1.67129e+06		0			0			0		Enhancer of rudimentary homolog OS=Homo sapiens GN=ERH PE=1 SV=1 - [ERH_HUMAN]
F5H887	2.94	1	1	476	52.7106	5.17334	2.73575			0			0			0		Uncharacterized protein OS=Homo sapiens GN=CDH1 PE=4 SV=1 - [F5H887_HUMAN]
B1AM77	9.76	1	1	123	13.466	8.01611	2.63799	236011		0		1.42818	1			0		Stomatin OS=Homo sapiens GN=STOM PE=4 SV=1 - [B1AM77_HUMAN]
B1AKE8	15.69	1	1	102	12.3104	9.72998	2.62192	3.62156e+06		0			0			0		Trophinin (Fragment) OS=Homo sapiens GN=TRO PE=4 SV=1 - [B1AKE8_HUMAN]
Q9UNE0	2.68	1	1	448	48.5504	5.17334	2.61462	5.31691e+06		0			0			0		Tumor necrosis factor receptor superfamily member EDAR OS=Homo sapiens GN=EDAR PE=1 SV=1 - [EDAR_HUMAN]
D6RAN3	12.73	1	1	110	13.0607	8.44092	2.60384			0			0			0		Uncharacterized protein OS=Homo sapiens GN=FAM175A PE=4 SV=1 - [D6RAN3_HUMAN]
P01773	15.97	1	1	119	12.9726	9.59814	2.57221	1.18013e+07		0			0			0		Ig heavy chain V-III region BUR OS=Homo sapiens PE=1 SV=1 - [HV312_HUMAN]
Q9HBL7	8.84	1	1	147	17.1899	9.5835	2.56851	227573		0			0			0		Transmembrane protein C9orf46 OS=Homo sapiens GN=C9orf46 PE=2 SV=1 - [CI046_HUMAN]
Q9NPE3	17.19	1	1	64	7.70097	9.99365	2.56472	1.87028e+06		0			0			0		H/ACA ribonucleoprotein complex subunit 3 OS=Homo sapiens GN=NOP10 PE=1 SV=1 - [NOP10_HUMAN]
A8K5V8	1.82	1	1	603	71.0243	10.3452	2.52754	1.5885e+07		0			0			0		Uncharacterized protein OS=Homo sapiens GN=SLTM PE=2 SV=1 - [A8K5V8_HUMAN]
P01610	19.44	2	1	108	11.8328	8.90967	2.50456	2.93548e+06		0			0			0		Ig kappa chain V-I region WEA OS=Homo sapiens PE=1 SV=1 - [KV118_HUMAN]
C9JSD5	12	1	1	125	13.2146	5.92236	2.49674	2.33856e+07		0			0			0		Uncharacterized protein OS=Homo sapiens GN=DGCR8 PE=4 SV=1 - [C9JSD5_HUMAN]
Q9H579	3.11	1	1	483	54.7815	6.40479	2.49496			0			0			0		Uncharacterized protein C20orf132 OS=Homo sapiens GN=C20orf132 PE=2 SV=2 - [CT132_HUMAN]
C9JZG1	4.64	1	1	302	33.362	4.36084	2.48323			0			0			0		Uncharacterized protein OS=Homo sapiens GN=EIF3B PE=4 SV=1 - [C9JZG1_HUMAN]
Q9NSS8	11.02	1	1	127	14.2534	8.49951	2.43475	732600		0			0			0		Putative uncharacterized protein DKFZp434D199 OS=Homo sapiens GN=DKFZp434D199 PE=2 SV=1 - [Q9NSS8_HUMAN]
B4DUS4	3.76	1	1	452	51.3616	7.07861	2.42225			0			0			0		Uncharacterized protein OS=Homo sapiens GN=USP16 PE=2 SV=1 - [B4DUS4_HUMAN]
B3KSA5	4.17	1	1	288	33.065	9.49561	2.40636	32271436		0			0			0		Uncharacterized protein OS=Homo sapiens GN=WT1 PE=2 SV=1 - [B3KSA5_HUMAN]
F6S878	31.03	1	1	58	6.74343	11.7661	2.39863			0			0			0		Uncharacterized protein OS=Homo sapiens GN=C2orf68 PE=4 SV=1 - [F6S878_HUMAN]
P16401	4.42	1	1	226	22.5665	10.9165	2.39156	1.30178e+06		0			0			0		Histone H1.5 OS=Homo sapiens GN=HIST1H1B PE=1 SV=3 - [H15_HUMAN]
E9PSB0	8.59	1	1	128	14.9437	6.39209	2.39081	8.8551e+06		0			0			0		Uncharacterized protein OS=Homo sapiens GN=EHBP1L1 PE=4 SV=1 - [E9PSB0_HUMAN]
F5GWG6	6.93	1	1	231	26.1236	5.38916	2.38707			0			0			0		Uncharacterized protein OS=Homo sapiens GN=PIK3C2G PE=4 SV=1 - [F5GWG6_HUMAN]
E9PQB8	10.22	1	1	186	20.0928	6.84424	2.3803	2.96021e+07		0			0			0		Uncharacterized protein OS=Homo sapiens GN=ZNHIT2 PE=4 SV=1 - [E9PQB8_HUMAN]
A4QMS1	8.23	1	1	243	27.285	9.18799	2.37958			0			0			0		Hypothetical gene supported by BC067869 OS=Homo sapiens GN=LOC441493 PE=2 SV=1 - [A4QMS1_HUMAN]
F5H642	5.7	1	1	474	53.4188	6.40479	2.37325			0			0			0		Uncharacterized protein OS=Homo sapiens GN=GALC PE=4 SV=1 - [F5H642_HUMAN]
E5RHZ8	25	1	1	84	9.47138	4.2085	2.37228			0			0			0		Uncharacterized protein OS=Homo sapiens GN=LARP4 PE=4 SV=1 - [E5RHZ8_HUMAN]
Q8TAP8	3.95	1	1	253	27.9356	8.67529	2.3704	1.12341e+07		0			0			0		UPF0683 protein C7orf47 OS=Homo sapiens GN=C7orf47 PE=1 SV=1 - [CG047_HUMAN]
P56696	2.73	1	1	695	77.052	9.53955	2.36086	2.82317e+06		0			0			0		Potassium voltage-gated channel subfamily KQT member 4 OS=Homo sapiens GN=KCNQ4 PE=1 SV=2 - [KCNQ4_HUMAN]
Q8WVF5	8.49	1	1	259	29.9484	7.06396	2.35686			0			0			0		BTB/POZ domain-containing protein KCTD4 OS=Homo sapiens GN=KCTD4 PE=2 SV=2 - [KCTD4_HUMAN]
Q7L190	5.59	1	1	304	33.5196	9.5249	2.35162	4877397		0			0			0		Developmental pluripotency-associated protein 4 OS=Homo sapiens GN=DPPA4 PE=1 SV=2 - [DPPA4_HUMAN]
Q8IVT1	14.39	1	1	132	14.629	6.06201	2.34536	52772594		0			0			0		PGPEP1 protein OS=Homo sapiens GN=PGPEP1 PE=2 SV=1 - [Q8IVT1_HUMAN]
Q9NWT1	4.85	1	1	392	43.9359	8.90967	2.34522	1.15395e+07		0			0			0		p21-activated protein kinase-interacting protein 1 OS=Homo sapiens GN=PAK1IP1 PE=1 SV=2 - [PK1IP_HUMAN]
E5RFZ3	18.67	1	1	75	8.58744	4.88135	2.3363	7.15529e+06		0			0			0		Uncharacterized protein OS=Homo sapiens GN=RHOQ PE=4 SV=1 - [E5RFZ3_HUMAN]
P01036	7.8	1	1	141	16.204	5.021	2.3343	4.10867e+06		0			0			0		Cystatin-S OS=Homo sapiens GN=CST4 PE=1 SV=3 - [CYTS_HUMAN]
B0QY59	5.16	1	1	349	37.8295	10.5649	2.33183	610443		0			0			0		GTP binding protein 1 (Fragment) OS=Homo sapiens GN=GTPBP1 PE=4 SV=1 - [B0QY59_HUMAN]
Q0Z7S8	12.88	1	1	132	15.0827	8.08936	2.32837	398960		0			0			0		Fatty acid-binding protein 9 OS=Homo sapiens GN=FABP9 PE=2 SV=1 - [FABP9_HUMAN]
A6NLB2	1.99	1	1	652	73.775	4.88135	2.32254	6.03154e+06		0			0			0		Uncharacterized protein OS=Homo sapiens GN=OS9 PE=2 SV=1 - [A6NLB2_HUMAN]
B0FP48	5.32	1	1	263	28.3678	8.20654	2.32226			0			0			0		Uroplakin-3b-like protein OS=Homo sapiens GN=UPK3BL PE=2 SV=1 - [UPK3L_HUMAN]
Q9HBL8	5.02	1	1	299	33.3233	7.51807	2.32033	5.74323e+06		0			0			0		NmrA-like family domain-containing protein 1 OS=Homo sapiens GN=NMRAL1 PE=1 SV=1 - [NMRL1_HUMAN]
E9PEK5	5.18	1	1	483	50.958	9.01221	2.30917			0			0			0		Uncharacterized protein OS=Homo sapiens GN=DUX4L4 PE=3 SV=1 - [E9PEK5_HUMAN]
B7Z3C9	15.63	1	1	128	14.1497	11.8101	2.30184	2.78779e+06		0			0			0		Uncharacterized protein OS=Homo sapiens PE=2 SV=1 - [B7Z3C9_HUMAN]
C9JSC3	3.8	1	1	395	41.7861	8.14795	2.30031	1.39507e+06		0			0			0		Uncharacterized protein OS=Homo sapiens GN=NCKIPSD PE=4 SV=1 - [C9JSC3_HUMAN]
C9JL28	7.11	1	1	225	25.1465	8.86572	2.29563	436696		0			0			0		Uncharacterized protein OS=Homo sapiens GN=EPHB1 PE=4 SV=1 - [C9JL28_HUMAN]
A8MVD5	5.14	1	1	214	23.5688	7.21045	2.29401	1.0966e+06		0			0			0		Uncharacterized protein OS=Homo sapiens GN=TBCB PE=4 SV=1 - [A8MVD5_HUMAN]
